# Supplementary material for: Non-canonical RNA substrates of Drosha lack many of the conserved features found in primary microRNA stem-loops
Source: Sci Rep. 2024 Mar 20;14:6713. doi: 10.1038/s41598-024-57330-5 (PMC10954719; doi:10.1038/s41598-024-57330-5)
Supplement: Supplementary file 2 — Supplementary Tables. [file 41598_2024_57330_MOESM2_ESM.xlsx]

## Sheet: Supplementary Table S1
Supplementary Table S1. Mapping statistics of Degradome-seq libraries.
library name	raw reads	unique mapped	multi mapped	unmapped
Drosha WT rep 1	47283284	17905187	10777113	18600984
Drosha WT rep 2	42198293	17005941	12222806	12969546
Drosha KO rep1	47667681	22652439	8347844	16667398
Drosha KO rep2	43156211	20520373	8254841	14380997
Dicer WT rep1	47420144	21268643	13278966	12872535
Dicer WT rep2	46182189	20998715	13315445	11868029
Dicer KO rep1	44533427	20214390	9384334	14934703
Dicer KO rep2	43691671	21773123	10963103	10955445

## Sheet: Supplementary Table S2
Supplementary Table S2. Drosha-dependent pile-up sites.
locus	droshaLogFC	droshaFDR	droshaP-val
15:-:102088960	-3.58629	0.011604	8.34214e-06
2:-:160720957	-3.58081	0.0197435	3.18221e-05
5:-:138165745	-2.19644	0.0376616	0.000147706
11:-:6528571	-1.51044	0.0148923	1.5366e-05
1:-:52901320	-2.51524	0.0089793	3.13152e-06
13:+:83738881	-2.59015	0.0460142	0.000224926
10:+:88771994	-2.14308	0.048342	0.000256904
11:-:90672904	-1.95024	0.03958	0.000162601
2:-:166060876	-2.25988	0.0283725	7.70141e-05
5:-:125514205	-3.60564	0.0216371	4.02206e-05
3:-:34068921	-2.63167	0.0106206	6.57347e-06
11:+:62603450	-1.53123	0.0403178	0.000168598
13:+:74206944	-2.49421	0.0419678	0.000183613
1:-:44180640	-2.74626	0.0433993	0.000198213
9:+:20889491	-1.78258	0.0230305	4.69687e-05
11:-:100266995	-4.03768	0.00770439	1.44697e-06
17:+:46964800	-2.0675	0.0150408	1.5978e-05
14:-:21003137	-2.95984	0.00754649	9.78137e-07
1:+:23291776	-1.77988	0.047062	0.000239376
5:-:105914920	-3.45851	0.0244026	5.46524e-05
1:-:39548851	-1.61154	0.0221625	4.32041e-05
5:+:74093178	-2.97754	0.0292652	8.41257e-05
1:-:39997082	-2.2766	0.0291042	8.28865e-05
9:-:65318729	-2.78077	0.0236196	5.02519e-05
6:-:125105308	-2.53918	0.00754649	1.26807e-06
X:+:101412144	-2.709	0.0110844	7.46153e-06
X:-:151928195	-3.15922	0.0462378	0.000227077
17:-:74580206	-3.14834	0.0140372	1.27717e-05
18:-:33795433	-3.10947	0.0395365	0.00016191
19:-:46542463	-1.99795	0.0371384	0.00014358
17:-:56097389	-2.38425	0.011651	8.38773e-06
11:-:59960800	-2.81341	0.0372516	0.000144754
7:+:45380788	-2.39638	0.0208843	3.61598e-05
15:-:12842436	-3.28611	0.0271722	6.93843e-05
4:+:40947860	-1.80773	0.0304826	9.19596e-05
8:+:78810016	-3.12059	0.0164456	2.06192e-05
4:-:137639248	-3.00871	0.00754649	8.77504e-07
17:+:87255114	-3.94332	0.014201	1.31239e-05
9:+:90096568	-2.87344	0.0163934	2.0288e-05
15:+:37999898	-3.56075	0.0106383	6.68858e-06
5:-:140419490	-2.98847	0.00754649	1.1308e-06
12:-:105115247	-7.85868	0.0328564	0.000109907
10:-:4354221	-2.77069	0.0371734	0.00014396
8:+:111161452	-4.19171	0.0164544	2.06801e-05
9:-:20891317	-3.4798	0.00949137	4.24514e-06
1:-:135253994	-1.97214	0.0205518	3.44952e-05
X:-:151907065	-2.62663	0.0267883	6.72003e-05
11:-:99001053	-2.53571	0.015324	1.69507e-05
7:+:45578016	-1.61518	0.028097	7.52277e-05
7:+:3218990	-2.49727	0.0089793	3.50442e-06
X:-:68712345	-3.26483	0.0111558	7.64493e-06
X:-:73919531	-1.80565	0.0312566	9.89641e-05
2:-:158359930	-2.20476	0.0275949	7.22061e-05
18:-:35253662	-4.17382	0.00988351	4.80949e-06
2:+:32303756	-1.59805	0.0443514	0.000207181
11:-:75501429	-2.29246	0.0143293	1.34119e-05
3:-:88325958	-3.45522	0.0171834	2.27289e-05
15:-:102425785	-2.61498	0.0469834	0.000238668
8:+:31160791	-2.66262	0.014592	1.42385e-05
8:+:47668966	-8.78914	0.0127003	1.01803e-05
9:+:31168869	-2.46572	0.0455821	0.000220258
7:+:3220713	-2.63136	0.00744443	7.52716e-07
1:-:185379603	-2.83549	0.0122745	9.41073e-06
19:-:53910934	-3.329	0.0215921	3.96663e-05
11:-:94650421	-2.47464	0.0134221	1.12262e-05
1:-:180688007	-4.18971	0.0198538	3.22356e-05
7:-:79143297	-2.37436	0.0262	6.36373e-05
7:-:110281296	-3.03258	0.0158807	1.87152e-05
1:+:30820732	-3.13309	0.00709087	5.24895e-07
6:+:146554086	-2.51906	0.00754649	1.18993e-06
11:+:6428297	-2.99646	0.00930874	3.86008e-06
19:+:6979050	-3.10048	0.00822932	2.0588e-06
15:+:10461154	-3.74979	0.0102878	5.58135e-06
3:+:95032815	-2.82465	0.00948223	4.1757e-06
10:-:126996419	-2.77741	0.0396173	0.000162834
5:+:31203631	-2.77544	0.0447232	0.000211869
12:-:85030159	-3.45824	0.0148958	1.55009e-05
2:-:71409000	-3.69111	0.00993048	4.96957e-06
8:+:46207483	-3.14808	0.0163361	1.9963e-05
8:+:122483178	-2.51445	0.0217317	4.06944e-05
16:-:20506139	-2.55845	0.00814574	1.85023e-06
4:-:137512737	-2.90428	0.0216604	4.03857e-05
3:+:90038401	-3.55591	0.0089793	3.20149e-06
9:+:114771091	-3.94769	0.023539	4.9886e-05
10:-:4356069	-2.54611	0.0309585	9.699e-05
5:-:107907932	-2.68341	0.0335273	0.000115497
X:-:53002253	-2.15523	0.0237371	5.11458e-05
6:-:67277777	-2.47261	0.00709087	5.21715e-07
5:+:123736561	-2.96221	0.00754649	8.77511e-07
4:+:132227924	-4.52413	0.0262197	6.38388e-05
7:+:46688202	-2.3385	0.0296166	8.59142e-05
1:+:131292603	-4.77062	0.0426103	0.000191637
4:+:123512981	-2.81199	0.0291042	8.26599e-05
4:+:41205650	-2.73364	0.0148956	1.5464e-05
9:+:53204277	-2.76709	0.00822932	2.05325e-06
2:+:41987807	-3.42028	0.00993048	4.95539e-06
5:+:99978612	-2.82009	0.0104157	5.91468e-06
15:+:98658356	-2.84622	0.00822932	2.06213e-06
6:+:122318639	-2.24112	0.0283113	7.63749e-05
1:+:179745466	-3.07868	0.0053052	1.30383e-07
17:-:29627124	-2.29311	0.0176062	2.43966e-05
4:+:43028233	-3.40217	0.0106383	6.70655e-06
14:-:78994563	-2.16599	0.0449035	0.000213991
3:-:31018660	-2.5383	0.0076073	1.3278e-06
5:+:92054809	-1.84497	0.0324991	0.000107125
18:+:34462099	-4.16509	0.00970367	4.51229e-06
1:-:166146788	-2.51061	0.00732701	6.96997e-07
11:+:53265974	-3.59381	0.00814574	1.76314e-06
9:+:44773132	-1.92181	0.0124536	9.64087e-06
3:+:103173346	-2.34042	0.00970147	4.49265e-06
5:+:136133956	-2.3128	0.0291067	8.29341e-05
5:-:31061300	-1.93948	0.018336	2.68085e-05
6:+:82727299	-3.11925	0.0053052	8.79373e-08
7:-:12926603	-3.30015	0.0309585	9.70001e-05
11:+:33160410	-2.45306	0.0259436	6.25098e-05
11:+:6113359	-2.82152	0.0151897	1.64428e-05
17:+:56578980	-3.67486	0.0333186	0.000114009
16:+:20452246	-2.42261	0.0149221	1.57518e-05
13:-:44884781	-2.06896	0.0288337	7.99697e-05
4:-:118625844	-2.79423	0.015597	1.78678e-05
11:+:94296075	-2.63042	0.0152372	1.66736e-05
4:-:156246716	-3.27968	0.0216611	4.04307e-05
16:+:30564684	-3.13249	0.0333748	0.000114364
9:+:53204262	-2.60509	0.0120746	9.01491e-06
14:-:50929583	-2.74435	0.0351181	0.00012768
19:+:10200307	-2.99259	0.010161	5.28462e-06
1:-:185345369	-2.08468	0.0443837	0.000207716
18:+:34808581	-2.05636	0.0221625	4.29512e-05
13:+:108158518	-3.33779	0.0313899	9.99315e-05
4:-:124728155	-2.91582	0.00725024	5.87017e-07
15:-:9108347	-3.37684	0.0150389	1.59511e-05
17:+:74566127	-1.81773	0.0462378	0.000227639
13:+:34128349	-2.5929	0.0226272	4.50684e-05
6:+:82727435	-2.94409	0.0138493	1.24629e-05
2:-:181515261	-3.4163	0.00988351	4.77763e-06
11:+:29222481	-3.52221	0.0210897	3.72532e-05
16:-:90934587	-2.28348	0.0226429	4.52167e-05
5:-:124450703	-2.48596	0.0231755	4.79206e-05
1:+:58420194	-3.08867	0.0105887	6.33818e-06
3:+:88880320	-2.13167	0.00861081	2.551e-06
1:+:75503817	-2.07349	0.0185832	2.76772e-05
7:+:28981717	-1.98965	0.0409138	0.000173665
18:+:36451166	-3.82858	0.0216331	4.00063e-05
2:-:91644187	-2.49596	0.0333186	0.000113986
6:-:125105258	-2.45805	0.00949137	4.26496e-06
15:+:82198188	-5.95674	0.024504	5.49946e-05
2:-:69749973	-3.43623	0.00624581	3.28392e-07
15:+:77763799	-3.75864	0.0417573	0.000181805
8:-:111036954	-2.09089	0.0111558	7.58642e-06
5:+:31518429	-2.41805	0.0330717	0.000111854
5:-:86835766	-3.47576	0.00874978	2.68065e-06
6:+:122711804	-2.34495	0.0287286	7.90393e-05
17:+:32819366	-3.42213	0.0470993	0.000240543
4:-:46500125	-4.18028	0.00754649	1.02455e-06
13:-:38194891	-3.03881	0.0456324	0.000220656
4:-:11046162	-1.74796	0.0108554	7.06221e-06
11:+:94634679	-2.59928	0.0143293	1.34444e-05
8:+:45997726	-3.58248	0.0216331	4.00956e-05
11:+:50304356	-3.5947	0.0279163	7.38254e-05
5:+:76950957	-2.42439	0.00892458	2.84946e-06
2:+:92404573	-2.43727	0.0126041	9.8221e-06
12:+:109743785	-2.37306	0.012785	1.0308e-05
X:+:48485460	-2.99212	0.012944	1.05274e-05
12:+:100931817	-2.41885	0.04202	0.000183949
1:-:60498520	-2.48915	0.0360644	0.000135468
10:+:128090035	-1.81321	0.0288426	8.03727e-05
10:+:40251158	-2.80064	0.00993048	4.97021e-06
8:+:14030647	-2.79777	0.0106084	6.43605e-06
4:+:127033843	-2.48669	0.0234794	4.93325e-05
8:+:124861269	-4.36443	0.0053052	8.62534e-08
2:-:91054656	-3.09525	0.0053052	8.34665e-09
11:+:5699693	-4.14298	0.0291019	8.24068e-05
18:-:57381657	-2.53245	0.0201005	3.28637e-05
6:-:136808697	-3.12549	0.00604829	2.71172e-07
13:+:113592701	-2.29675	0.0336394	0.0001161
16:-:15806447	-4.35358	0.0270405	6.87375e-05
5:+:34236116	-2.68063	0.0475672	0.00024649
13:+:97190550	-2.15127	0.0334356	0.000114883
15:+:10476460	-3.45119	0.00822932	1.99431e-06
7:+:45376859	-2.74955	0.0146753	1.46038e-05
11:-:119428107	-2.70457	0.0377503	0.000148481
7:-:13028082	-2.30589	0.0211366	3.76625e-05
12:+:108866027	-2.35938	0.0126991	1.0139e-05
11:-:71020142	-3.77371	0.0350084	0.000126758
5:-:21800595	-2.98947	0.0138227	1.23735e-05
6:-:56878143	-1.75572	0.0454686	0.000218882
2:-:174267057	-2.67253	0.010521	6.2822e-06
14:+:75847905	-2.04846	0.0259436	6.25894e-05
8:+:111840476	-3.38238	0.0211366	3.76373e-05
7:+:4509597	-2.40869	0.0126991	1.01519e-05
19:+:60763106	-2.46108	0.00949137	4.29939e-06
5:+:24592192	-2.81994	0.00732701	6.56122e-07
19:-:45006777	-2.50647	0.0312392	9.854e-05
7:-:135693108	-2.11249	0.0357727	0.000133251
2:-:26637999	-2.45756	0.00808768	1.64142e-06
17:-:46957113	-1.67312	0.0258027	6.1284e-05
3:+:32708733	-1.85135	0.0427076	0.00019257
15:+:31597434	-2.57099	0.0187225	2.81877e-05
1:+:36151784	-2.42779	0.0465672	0.00023333
5:+:122469754	-2.49364	0.00949071	4.19353e-06
13:-:46646607	-8.40139	0.015511	1.7444e-05
4:-:139238963	-3.27048	0.0189404	2.9186e-05
11:+:5064068	-1.8581	0.0297203	8.64901e-05
11:+:100266988	-2.91144	0.00884415	2.73638e-06
14:+:61366182	-2.13959	0.034616	0.000123529
4:+:150611017	-3.66586	0.014592	1.43058e-05
6:+:122472641	-2.93859	0.0136351	1.19e-05
X:+:73917103	-3.02911	0.0108245	6.91712e-06
15:+:77959647	-2.24395	0.0497931	0.000273545
6:+:91026966	-2.40316	0.0148923	1.54342e-05
17:-:87680010	-4.27569	0.00604829	2.94837e-07
6:+:124715231	-1.95145	0.0296539	8.60898e-05
6:-:67277801	-2.79875	0.0172856	2.32601e-05
17:+:78400668	-3.69379	0.0462378	0.000227396
7:+:144461211	-2.3204	0.0328422	0.000109528
2:-:71348301	-4.41291	0.0230841	4.7345e-05
15:-:88820545	-2.81948	0.0168697	2.20195e-05
2:+:158008242	-3.23793	0.0325429	0.000107516
17:-:56603732	-2.17668	0.0323568	0.000105831
8:+:122892260	-2.95029	0.00709087	5.30556e-07
7:+:19697617	-5.0596	0.00898361	3.55163e-06
9:-:72446271	-9.31961	0.0076073	1.34315e-06
1:+:51471273	-2.00016	0.0289461	8.16219e-05
1:-:185379681	-2.81851	0.0496966	0.000272449
17:+:12692716	-2.16034	0.0159055	1.88836e-05
8:+:111449251	-3.01997	0.0219093	4.15732e-05
4:-:135960163	-2.27578	0.0231479	4.76996e-05
11:-:55497703	-2.10353	0.0121768	9.21529e-06
8:-:70895889	-1.61948	0.0193535	3.04682e-05
12:-:84158975	-1.91846	0.0225315	4.45159e-05
11:+:87756926	-4.50076	0.0155578	1.77359e-05
2:+:114644795	-3.0615	0.015141	1.62278e-05
18:-:57381682	-3.08104	0.0365499	0.000138491
4:-:156053915	-3.25118	0.0357601	0.000132877
12:+:109739187	-2.38097	0.0465672	0.000233455
19:+:6978660	-2.85202	0.0237635	5.1371e-05
2:-:127211677	-2.95455	0.0199185	3.23989e-05
10:+:85939104	-3.04501	0.0141551	1.30386e-05
17:-:86823827	-2.22075	0.0236196	5.02215e-05
9:-:61393206	-2.20236	0.0268717	6.75419e-05
10:+:68097780	-2.91098	0.0252778	5.91174e-05
11:+:95969902	-4.71182	0.0305188	9.27245e-05
1:+:180592932	-1.98777	0.0171644	2.2677e-05
15:-:76408517	-2.53875	0.0231997	4.81113e-05
16:-:31437998	-4.26423	0.0207917	3.57598e-05
17:-:80207305	-2.26936	0.02809	7.48112e-05
2:-:156302875	-3.94405	0.0209533	3.65029e-05
7:-:141259776	-2.0654	0.0126313	9.95379e-06
19:-:57382331	-3.16016	0.0464232	0.000231273
16:-:48612359	-8.77602	0.0122231	9.26924e-06
10:+:80931693	-2.03992	0.0435862	0.000200675
9:-:70587066	-3.82223	0.0180781	2.59059e-05
11:-:60200663	-2.32758	0.0231479	4.75725e-05
15:+:10485782	-3.04229	0.0465672	0.000233252
11:-:97476147	-2.54313	0.0245064	5.52961e-05
11:-:83504681	-4.80436	0.0301048	8.89122e-05
1:+:71590863	-2.09362	0.0158599	1.85673e-05
7:+:31130323	-3.64297	0.0332462	0.000113386
8:-:110811073	-1.98584	0.0479481	0.000251665
11:-:114671739	-2.67888	0.00754649	1.02194e-06
2:+:26964174	-2.41795	0.00828023	2.39446e-06
15:+:36790776	-2.23575	0.0352332	0.000128677
X:-:13148021	-2.86341	0.0445981	0.00021063
17:-:80207303	-1.64525	0.0312535	9.87057e-05
5:+:123739512	-2.93962	0.00732701	6.39129e-07
19:+:56800180	-3.84062	0.0409138	0.000173643
18:-:57898147	-1.75923	0.0455661	0.000219991
15:+:8292183	-3.3506	0.0328922	0.000110392
5:+:135911477	-2.72355	0.00770439	1.44095e-06
17:-:37009909	-3.14945	0.0190789	2.95151e-05
10:+:62443421	-4.15085	0.0119419	8.76934e-06
4:-:46472129	-2.80352	0.0135339	1.15526e-05
5:+:36796284	-2.57551	0.00892458	2.83864e-06
5:-:122382091	-2.42397	0.00892458	2.93064e-06
4:-:152330091	-2.28338	0.0463444	0.000229752
17:-:29687117	-2.85148	0.00889544	2.79407e-06
10:+:80409862	-1.90011	0.0305389	9.29008e-05
X:-:100806660	-2.10526	0.0273271	7.03204e-05
1:-:34262029	-3.08178	0.00706466	4.556e-07
5:+:123739615	-3.46825	0.0120649	8.95403e-06
5:+:113746741	-3.05247	0.0267199	6.67247e-05
5:-:31062565	-3.00849	0.0142686	1.32874e-05
3:-:30809929	-2.00093	0.0449035	0.000214008
1:-:34262214	-2.83121	0.0286199	7.85376e-05
19:+:60766648	-3.37175	0.006364	3.4104e-07
11:+:50297135	-2.28521	0.0225944	4.4864e-05
19:+:23268734	-2.68009	0.0221851	4.33828e-05
16:+:32052319	-2.48865	0.0423802	0.000188715
X:+:7895717	-2.768	0.021495	3.91954e-05
4:-:32657305	-2.1659	0.0104815	6.01528e-06
15:+:11384103	-3.15549	0.008958	2.9881e-06
2:-:166873882	-2.61307	0.0268717	6.7514e-05
11:+:99000979	-2.80518	0.00814574	1.90228e-06
17:+:57005476	-2.68296	0.0458554	0.00022283
19:+:60766599	-3.15473	0.00814574	1.89883e-06
16:+:76293470	-2.983	0.0366479	0.000139327
2:-:26639879	-2.20972	0.0377503	0.00014844
17:+:33669065	-1.98953	0.0396639	0.000163209
4:+:45458337	-2.76345	0.0456697	0.000221032
17:-:34950779	-2.18102	0.0089793	3.08667e-06
15:+:77966748	-2.46506	0.0204522	3.39725e-05
6:+:125179403	-3.0659	0.0158807	1.88316e-05
10:+:88795509	-3.12752	0.0247608	5.65313e-05
6:-:29399387	-2.49842	0.0344826	0.000122508
5:-:140427145	-2.43606	0.0134408	1.12798e-05
13:+:99432116	-1.86324	0.0221625	4.28942e-05
10:-:111491030	-2.32324	0.0457286	0.000221885
1:-:163916908	-2.27361	0.01859	2.77724e-05
10:+:61450935	-4.81188	0.0162989	1.9809e-05
9:+:53486837	-2.78055	0.026189	6.35521e-05
8:-:84029242	-2.17628	0.0288524	8.09321e-05
14:-:75328021	-2.65303	0.0237371	5.09548e-05
11:-:50325522	-1.71883	0.0170196	2.23239e-05
13:-:48538188	-2.78228	0.0177085	2.47151e-05
6:+:118405177	-2.3116	0.0176308	2.44939e-05
9:+:37304323	-2.38627	0.0123503	9.54048e-06
5:+:33026617	-2.14092	0.0189904	2.93206e-05
9:-:21686232	-2.38096	0.0223941	4.40406e-05
6:+:82739522	-3.54494	0.00808768	1.7088e-06
10:+:81164049	-3.2716	0.0273982	7.11726e-05
12:-:83668175	-2.52632	0.0176062	2.44063e-05
18:-:10627819	-5.56657	0.0216403	4.03044e-05
6:-:136824301	-3.1362	0.0317546	0.000101958
2:-:32304250	-2.8981	0.0441428	0.000205449
6:-:38603438	-2.58618	0.0182793	2.66887e-05
8:+:94172815	-1.93575	0.0157587	1.83558e-05
13:-:55650502	-3.33348	0.0177812	2.50075e-05
7:+:99479450	-3.1713	0.0091089	3.70732e-06
12:+:109618327	-2.13582	0.0488482	0.000263125
X:-:13286139	-2.87255	0.00808768	1.69721e-06
2:-:130276461	-2.22915	0.0326562	0.000108435
2:+:166951327	-2.12	0.0267034	6.65554e-05
4:-:88910576	-3.45366	0.0255571	6.0339e-05
4:-:117154162	-1.66273	0.0208572	3.59567e-05
12:+:75593251	-1.97411	0.0462431	0.000228134
10:-:4354083	-2.74471	0.0216372	4.02768e-05
8:+:110883874	-3.42174	0.0455239	0.000219654
14:+:115044381	-3.14854	0.00754649	1.1791e-06
2:-:91054654	-3.08912	0.0239054	5.22509e-05
14:-:101918669	-3.22246	0.0270212	6.83386e-05
9:+:118560770	-2.43893	0.0288524	8.08992e-05
17:-:33911890	-2.87555	0.011677	8.43002e-06
7:+:3219556	-3.37591	0.032866	0.000110062
5:-:93156920	-3.91217	0.0263528	6.45655e-05
17:+:65852221	-2.68012	0.0211712	3.78253e-05
14:-:75331835	-2.63277	0.0407647	0.000172032
8:-:111054185	-2.80317	0.00950018	4.3322e-06
10:+:39198966	-2.3182	0.0460142	0.000224851
3:-:69741571	-2.76055	0.0463157	0.000229145
1:+:86087290	-2.17055	0.0409751	0.000174423
17:+:86136510	-2.93784	0.0284997	7.78333e-05
11:+:53269717	-2.88029	0.00705776	4.28171e-07
12:-:4697219	-2.70876	0.0463942	0.000230487
8:+:111940720	-1.90866	0.0292757	8.42149e-05
1:+:51477527	-2.53189	0.0287831	7.95776e-05
4:+:123385492	-2.63406	0.0172043	2.28229e-05
1:-:86529496	-2.60032	0.00754649	1.11421e-06
16:-:32625611	-3.13491	0.0272573	6.98652e-05
2:+:126846126	-4.33268	0.0120144	8.88014e-06
3:-:31037861	-4.13669	0.0148226	1.50901e-05
7:+:126563012	-2.42513	0.0462431	0.000227972
2:+:91941003	-2.57467	0.0164869	2.09377e-05
17:+:34031306	-3.16831	0.0107288	6.84245e-06
18:-:34938631	-1.93013	0.0279521	7.40474e-05
11:-:62603006	-3.48966	0.00732701	6.53097e-07
13:+:75902282	-3.17297	0.0302163	9.00143e-05
15:+:77769299	-2.70156	0.00822932	2.03686e-06
6:+:88893451	-2.32505	0.0386617	0.000155218
X:+:155213507	-3.44941	0.0266946	6.65065e-05
18:+:37642578	-3.27195	0.01877	2.86365e-05
2:-:162934466	-2.58414	0.0106084	6.51619e-06
4:-:149564240	-2.19202	0.0351591	0.000128138
1:-:180960739	-2.92058	0.0355609	0.000131119
17:+:78959127	-3.50355	0.00942091	4.00541e-06
4:+:129517460	-2.93666	0.00949137	4.23099e-06
8:-:11557045	-3.18752	0.0126897	1.00722e-05
2:-:164011839	-3.08253	0.0108534	7.03432e-06
11:+:58136935	-1.98841	0.0263997	6.49176e-05
8:-:84872771	-3.13831	0.0329579	0.000111189
4:+:117155079	-3.50463	0.00942091	4.03219e-06
3:+:90500095	-3.21577	0.0386659	0.000155343
17:+:56566602	-2.86806	0.048498	0.00025867
17:-:48416794	-3.15168	0.0136987	1.21378e-05
9:-:57108868	-2.21691	0.0148919	1.53133e-05
17:-:29627100	-2.04362	0.0279666	7.42283e-05
18:-:67401492	-2.94191	0.030712	9.43046e-05
19:+:60772745	-4.25767	0.0272773	7.00399e-05
1:+:36354767	-1.91812	0.0283725	7.68132e-05
9:-:121392024	-1.91485	0.0435683	0.000200117
4:+:133535724	-2.9135	0.0215605	3.9465e-05
6:-:51269828	-2.61152	0.0197435	3.17799e-05
5:-:86835814	-2.87071	0.0053052	1.35997e-07
3:-:88089882	-2.39106	0.0110154	7.22846e-06
11:+:100462878	-4.34654	0.0467738	0.000236263
6:-:67271346	-3.48433	0.0353771	0.000129533
9:+:21388604	-2.74034	0.0340617	0.00011937
14:-:73510164	-4.12057	0.0463676	0.000230007
2:-:154863661	-3.36005	0.0304826	9.19788e-05
2:-:156745964	-2.86938	0.0283113	7.64311e-05
11:-:119428132	-1.85551	0.0364488	0.00013776
11:+:106202069	-3.51089	0.00814574	1.76947e-06
9:+:20919842	-4.41153	0.0102878	5.45537e-06
6:+:148354656	-2.16222	0.0459276	0.000223413
3:-:95944356	-2.85643	0.00962765	4.42835e-06
X:+:163957962	-2.67103	0.0194274	3.09503e-05
X:-:20672880	-2.37781	0.010521	6.26837e-06
10:-:4355272	-1.86069	0.0438558	0.000203235
19:-:6414041	-3.30502	0.016476	2.08915e-05
5:-:114195803	-3.88394	0.0340617	0.000119356
3:+:127808502	-3.23795	0.0423264	0.000187215
14:+:54665549	-3.46754	0.0108267	6.9305e-06
2:-:75663605	-4.87685	0.0455661	0.000220082
13:+:103744828	-2.18948	0.048633	0.000259855
16:-:17117508	-3.71872	0.0135842	1.17272e-05
1:+:39370134	-2.76837	0.00709087	5.01807e-07
7:-:3706787	-2.84475	0.0163259	1.98748e-05
3:-:96631715	-2.64032	0.0296379	8.60062e-05
2:+:114121207	-2.90066	0.0464058	0.000230995
2:+:112455252	-2.49885	0.030337	9.08875e-05
7:-:141221406	-2.07185	0.0143293	1.33918e-05
10:+:108363664	-1.57953	0.0392065	0.000159362
7:+:118114828	-1.54181	0.0445974	0.000210494
17:-:27193178	-3.61042	0.0340801	0.000119746
12:+:28697146	-2.44816	0.019223	2.98879e-05
1:+:153469694	-2.69206	0.019288	3.03309e-05
19:+:60766951	-2.87302	0.0089793	3.30433e-06
9:-:121742725	-2.74103	0.0276345	7.25353e-05
11:+:73176345	-3.41914	0.0448574	0.0002134
19:-:37398126	-2.89699	0.0137472	1.22545e-05
8:+:47530661	-1.76124	0.0207209	3.53446e-05
6:-:143205445	-2.08762	0.0487154	0.000261094
4:+:127032792	-2.52273	0.00814574	1.87856e-06
8:-:121560065	-2.76845	0.0136987	1.21473e-05
11:+:53265089	-2.96586	0.0236196	5.03355e-05
11:-:117141565	-2.59457	0.0446902	0.000211442
X:-:86195627	-2.26982	0.036903	0.00014105
1:-:180569067	-3.29899	0.0152372	1.6647e-05
14:+:52182243	-2.36184	0.0110337	7.36173e-06
X:-:100494913	-2.30085	0.00996125	4.99569e-06
1:-:39997031	-2.44538	0.0207749	3.56239e-05
19:-:4195117	-2.41092	0.0274918	7.18561e-05
8:-:117634967	-3.79013	0.0226392	4.51406e-05
12:-:11301646	-2.63218	0.0405721	0.0001705
11:-:45890723	-2.51397	0.0076073	1.39222e-06
2:-:32922648	-2.03215	0.015511	1.74576e-05
2:+:34866895	-2.08481	0.034551	0.000123146
10:+:95490364	-3.93519	0.0053052	3.93629e-08
17:+:45570526	-1.71767	0.0351146	0.000127569
7:+:28329420	-1.71735	0.0478674	0.000249838
15:+:75895561	-1.82985	0.029849	8.73128e-05
3:+:41066915	-2.6553	0.0106084	6.45817e-06
5:+:124381562	-3.01187	0.00892458	2.91879e-06
1:-:33721622	-2.8228	0.00754649	1.06645e-06
15:-:59321375	-2.25961	0.0344941	0.000122724
6:-:67272939	-2.79968	0.00564706	1.93945e-07
5:-:74542018	-2.65874	0.0496992	0.000272554
17:-:71657513	-3.10347	0.0143772	1.35956e-05
14:+:65565361	-1.98967	0.0382033	0.00015146
17:-:48410885	-3.07894	0.00802061	1.54085e-06
5:-:74591876	-2.87257	0.0147837	1.49031e-05
9:+:43111374	-3.44196	0.00732701	7.13182e-07
1:+:93421345	-4.15371	0.0140372	1.27566e-05
7:-:45719571	-3.94513	0.0174626	2.40307e-05
X:-:144339004	-2.95799	0.04679	0.000236408
2:-:121457695	-2.17179	0.0267199	6.67587e-05
11:-:95668094	-3.70635	0.00988351	4.79507e-06
7:-:141457450	-2.28292	0.00930874	3.87782e-06
11:+:53686292	-2.71419	0.0164187	2.0519e-05
2:-:104652548	-2.33034	0.0102878	5.55004e-06
17:+:57004559	-3.3064	0.0100288	5.0455e-06
14:-:76506725	-3.67204	0.0373628	0.000145597
14:+:70443378	-4.5307	0.0207638	3.55647e-05
7:-:130742186	-3.0955	0.043346	0.000197751
9:-:121446737	-2.25906	0.0212472	3.82168e-05
13:+:60853870	-2.01669	0.0290205	8.19871e-05
3:+:101581153	-2.7441	0.0143368	1.34873e-05
10:-:128549114	-1.79187	0.0126041	9.82575e-06
14:+:64591259	-2.52966	0.0284711	7.77264e-05
X:-:37808722	-2.30704	0.0331231	0.00011211
4:-:155832693	-1.87959	0.0394829	0.000161293
9:-:43111441	-3.86548	0.0119608	8.81635e-06
5:+:31062477	-2.28182	0.0318808	0.000102601
10:-:75532202	-2.1389	0.0166364	2.14135e-05
11:-:78538929	-2.93158	0.0193551	3.05936e-05
19:-:53226627	-3.07192	0.0348323	0.000125552
5:-:92192845	-3.63386	0.0089793	3.1415e-06
13:-:111489870	-2.77227	0.0481492	0.000254814
7:+:126467722	-2.60524	0.0178598	2.53327e-05
3:-:157545041	-2.44286	0.0212472	3.81301e-05
8:-:68810583	-1.96032	0.0424014	0.000188995
2:-:71441206	-3.37174	0.00754649	1.25502e-06
18:+:60819473	-2.24333	0.0241925	5.36666e-05
13:+:74339177	-1.59346	0.0288426	8.04703e-05
8:-:70142485	-3.19072	0.022737	4.56346e-05
8:+:109679447	-3.47699	0.0134221	1.12506e-05
5:+:115144215	-2.19195	0.0265466	6.5775e-05
1:-:136688808	-4.56492	0.0230841	4.73115e-05
8:-:107036904	-4.17872	0.00914474	3.74845e-06
6:+:38818900	-2.42656	0.0148619	1.51773e-05
2:-:75665417	-3.59943	0.0089793	3.07992e-06
17:+:17830877	-2.80683	0.0320462	0.000103655
1:-:180736788	-2.3092	0.0204522	3.40398e-05
7:-:141192576	-3.22426	0.00892458	2.81626e-06
4:-:34565218	-2.13221	0.0304317	9.17171e-05
9:-:106214831	-1.52527	0.0499887	0.000275516
12:-:102742366	-1.67303	0.0194779	3.1117e-05
7:+:64872137	-3.3115	0.0382728	0.000151868
2:-:80325637	-2.47263	0.00828023	2.1957e-06
10:-:4355902	-2.92804	0.0053052	1.05971e-07
1:+:86078757	-1.98406	0.0093969	3.94305e-06
11:+:51604813	-2.51892	0.0177812	2.49151e-05
12:+:12937356	-2.45635	0.0116036	8.33008e-06
6:+:85134208	-2.86283	0.0150127	1.58778e-05
17:-:13810545	-5.09739	0.0349621	0.000126237
15:+:55036550	-2.42828	0.0478913	0.000250688
15:+:12817938	-1.86284	0.040119	0.000166494
1:-:38994953	-4.17205	0.0232591	4.84698e-05
10:-:4353637	-2.65365	0.0259436	6.24216e-05
13:+:63301273	-1.83935	0.0158599	1.85699e-05
11:+:60222627	-3.16618	0.0205986	3.48626e-05
4:+:150068539	-2.66634	0.0224291	4.41869e-05
9:+:86562538	-2.70302	0.00754649	1.22275e-06
17:-:27107384	-3.32126	0.0286499	7.8651e-05
19:-:8825010	-3.04065	0.00889049	2.7687e-06
8:+:33795680	-4.31762	0.0249662	5.76776e-05
17:-:28328974	-1.83242	0.0410089	0.000175105
16:+:87380669	-3.70707	0.00808768	1.60508e-06
17:-:15735782	-3.32513	0.00814574	1.7858e-06
16:-:31838181	-2.38363	0.0149186	1.56409e-05
7:-:116104216	-2.38971	0.0140372	1.28677e-05
5:+:142543452	-2.57599	0.036431	0.000137656
6:+:7682024	-2.58199	0.0193551	3.05463e-05
14:+:115044498	-2.26345	0.0102815	5.41232e-06
17:+:45571569	-1.62692	0.0210082	3.6748e-05
11:+:94296047	-2.94134	0.0423724	0.000188197
12:+:91299052	-2.16782	0.0308117	9.51759e-05
8:+:110993093	-2.47549	0.0076073	1.39173e-06
5:-:125489797	-2.61985	0.0151067	1.61299e-05
5:-:77282964	-2.93171	0.0310382	9.73735e-05
15:+:98658314	-3.20726	0.0221205	4.25472e-05
13:-:34178107	-2.64977	0.0377503	0.000148519
18:-:34813439	-1.62282	0.0329979	0.000111444
17:+:33665560	-2.70387	0.0395651	0.000162383
11:+:50325493	-2.1518	0.0349796	0.000126411
19:+:5382353	-2.1166	0.0372489	0.00014461
8:+:33691801	-2.85181	0.00604829	2.849e-07
5:-:24501655	-3.08118	0.0303243	9.07575e-05
1:+:74263844	-2.32329	0.0413892	0.000178441
2:+:113832292	-3.25505	0.00604829	2.97058e-07
10:+:62559819	-2.30258	0.047735	0.00024814
3:+:90038399	-3.22293	0.00754649	1.2819e-06
8:-:72724122	-5.62337	0.016476	2.09072e-05
X:-:53053275	-3.12738	0.00722906	5.48205e-07
8:+:107599908	-1.5177	0.0251593	5.87131e-05
4:-:155812741	-3.42466	0.0411197	0.000176005
9:+:88522486	-2.40693	0.0106084	6.45877e-06
11:-:107494776	-3.00061	0.0419874	0.000183741
3:-:34064237	-2.99175	0.00805679	1.58039e-06
17:+:32978475	-1.74204	0.0434147	0.000198752
6:+:146603968	-2.3955	0.0102878	5.5127e-06
13:-:34883774	-3.48874	0.00754649	9.1251e-07
16:+:17316972	-2.02572	0.0170654	2.24592e-05
X:-:57064138	-4.51612	0.0108267	6.95133e-06
11:-:51273095	-3.19503	0.0340738	0.000119484
7:+:45124299	-2.02014	0.0305417	9.29786e-05
12:-:102472190	-4.01058	0.0324991	0.00010703
11:+:69352718	-2.72045	0.0210551	3.71392e-05
16:+:84730446	-2.28954	0.0323	0.000105251
5:-:74591991	-2.07332	0.030955	9.65894e-05
17:-:33955620	-2.21579	0.0245064	5.53297e-05
3:-:129633787	-3.26242	0.0120746	9.04491e-06
2:-:121457265	-2.80922	0.00822932	2.06397e-06
X:-:134587477	-4.49019	0.0217558	4.08276e-05
3:+:68950464	-4.43256	0.0222112	4.35013e-05
11:+:8493152	-2.15538	0.0420217	0.000184637
18:-:56740793	-2.2429	0.0412025	0.000176932
7:-:19577958	-3.64298	0.0217626	4.08843e-05
17:-:56603578	-2.27939	0.0179716	2.56216e-05
X:-:13288648	-2.99531	0.0205737	3.46511e-05
14:+:99082666	-3.59402	0.0135842	1.1666e-05
6:+:82728901	-3.59525	0.0230841	4.73581e-05
19:+:23243862	-3.64898	0.0299078	8.77002e-05
16:+:32023136	-2.47704	0.0403071	0.000167626
6:+:118405164	-3.38929	0.0212472	3.84008e-05
8:+:116982608	-3.11256	0.00928446	3.83954e-06
15:-:84200689	-2.40007	0.045003	0.000215275
3:+:123385809	-3.64792	0.0211544	3.77739e-05
X:+:52428601	-1.84166	0.0413956	0.000178514
8:+:124860968	-1.78784	0.0423727	0.000188383
15:-:82173686	-3.41848	0.0089793	3.31689e-06
19:+:37986651	-3.79974	0.0447939	0.000212589
5:-:140426802	-2.32793	0.0404268	0.000169472
2:-:71421737	-4.30878	0.0237371	5.10668e-05
8:+:4268003	-4.93215	0.0306732	9.37911e-05
7:+:141891998	-2.89671	0.0328548	0.000109769
12:+:51772635	-2.60279	0.0104139	5.81726e-06
2:-:160720998	-2.66615	0.0174235	2.39417e-05
2:+:104723442	-4.13202	0.0232089	4.81733e-05
9:+:67354466	-3.351	0.0201192	3.29554e-05
8:-:70895888	-1.69006	0.0212472	3.80704e-05
11:+:94634627	-3.43278	0.0349796	0.000126386
8:+:124915716	-1.79785	0.0146228	1.43743e-05
X:-:136271555	-2.35695	0.0238916	5.19136e-05
4:+:142143328	-3.04123	0.0179249	2.55187e-05
10:-:111490435	-2.81887	0.0076073	1.351e-06
17:+:57004417	-2.2592	0.0230841	4.73555e-05
19:+:5843961	-4.23101	0.0164725	2.08684e-05
16:-:36919087	-4.03002	0.0234417	4.90721e-05
6:-:29372522	-3.85375	0.0176143	2.44531e-05
15:-:8292271	-3.00975	0.01877	2.85281e-05
4:+:55527964	-2.34534	0.0136987	1.21253e-05
8:+:70868975	-3.84714	0.0148826	1.52648e-05
3:-:108385173	-3.20878	0.036431	0.000137559
2:-:71901037	-3.23886	0.0130321	1.06865e-05
14:+:64590731	-3.73899	0.00732701	7.0577e-07
4:+:122871423	-2.22464	0.0453973	0.000218006
15:-:78940493	-2.23419	0.0161735	1.9452e-05
11:+:9006039	-2.31638	0.00732701	7.28295e-07
10:+:79709813	-1.59549	0.026327	6.43506e-05
6:-:128432421	-2.06917	0.0420217	0.000184667
1:+:178336962	-2.34286	0.0220131	4.20326e-05
2:+:33411875	-2.72942	0.0224291	4.41727e-05
2:-:32245601	-2.03761	0.0318892	0.000102728
13:-:38658998	-2.38372	0.0270405	6.86412e-05
15:+:81371513	-3.14137	0.0152372	1.66972e-05
11:+:94211439	-2.48342	0.0193551	3.06547e-05
17:+:35253327	-1.77363	0.0163504	2.01876e-05
19:+:46542441	-2.92623	0.0488482	0.000263393
17:-:25242501	-3.55421	0.00908622	3.63396e-06
7:+:81343790	-3.27588	0.00914474	3.77252e-06
3:+:127545866	-2.76452	0.0103057	5.68945e-06
1:+:165228270	-2.58331	0.0455239	0.000219641
15:-:96624163	-2.20901	0.0410918	0.000175791
15:-:96418238	-1.95973	0.012944	1.05713e-05
7:+:19181550	-1.89941	0.0306732	9.38017e-05
2:-:152284519	-2.52782	0.0357491	0.000132733
8:+:85548569	-3.48177	0.0249808	5.78516e-05
5:-:33019149	-4.20296	0.0135842	1.16773e-05
5:+:107905177	-2.34293	0.00828023	2.28141e-06
1:-:75241416	-2.0635	0.0360115	0.000135149
1:+:75216319	-2.56436	0.0323	0.000105282
5:+:52162575	-3.95731	0.00725024	5.6365e-07
14:+:31479203	-2.54974	0.0363561	0.000136998
2:-:119767491	-2.5186	0.0173672	2.37797e-05
9:-:62341480	-4.03528	0.0117251	8.49852e-06
8:-:94854184	-3.36226	0.0111648	7.70778e-06
10:-:4353153	-2.92005	0.0468173	0.000236593
1:-:9546394	-3.02273	0.0164005	2.04608e-05
4:-:56895231	-2.98098	0.00754649	1.1151e-06
9:+:108799243	-1.76102	0.0276856	7.27825e-05
17:+:32158109	-2.02706	0.0204522	3.41831e-05
2:-:32303811	-2.38347	0.0158807	1.87682e-05
6:+:86525552	-2.57462	0.0272544	6.98034e-05
8:+:47831733	-2.87363	0.0434113	0.000198448
2:-:91054981	-3.0155	0.0248243	5.68268e-05
6:-:125105306	-2.3721	0.0258987	6.19262e-05
4:+:10989556	-2.49725	0.00828023	2.18369e-06
11:-:3215717	-1.73874	0.0460142	0.000225135
6:+:89332252	-2.40905	0.0393705	0.000160586
5:+:33645594	-3.16614	0.00828023	2.39383e-06
7:-:101995483	-2.07997	0.0479481	0.000251572
13:-:69612322	-3.09116	0.0169218	2.21302e-05
12:-:110629115	-4.01194	0.0089793	3.52754e-06
16:+:22247228	-4.19505	0.0271769	6.95218e-05
1:+:178333591	-2.21736	0.0221851	4.33397e-05
11:+:115609422	-3.08455	0.0370041	0.000142124
11:-:29711716	-4.32054	0.0291042	8.26472e-05
13:-:100664072	-3.68818	0.0089793	3.23633e-06
2:+:29914470	-3.80136	0.0089793	3.31061e-06
15:-:38679329	-2.52091	0.0488605	0.000263864
4:-:129196857	-2.62979	0.0196838	3.15256e-05
8:+:14030645	-2.83921	0.0110337	7.38507e-06
8:-:122413278	-2.39361	0.0234793	4.92934e-05
19:+:60762216	-2.90575	0.0339216	0.000117886
X:-:136246580	-2.46641	0.0371285	0.000143332
5:-:122818003	-2.1036	0.0457434	0.000222147
2:-:167932497	-2.24832	0.0324063	0.000106203
7:+:80739041	-2.55979	0.016707	2.16921e-05
7:+:133759512	-2.6487	0.0434113	0.000198395
10:-:95542319	-3.24346	0.0267131	6.66544e-05
X:+:20662935	-1.99278	0.0291417	8.35052e-05
10:+:79897672	-2.90171	0.010521	6.16265e-06
7:-:59978873	-2.17805	0.0259436	6.22577e-05
5:-:110692181	-1.69132	0.0324396	0.000106598
1:-:72849244	-2.908	0.0151134	1.61693e-05
17:+:45569589	-2.97675	0.00865332	2.60735e-06
2:+:181548795	-2.41231	0.0301635	8.94526e-05
5:-:135054118	-2.88105	0.0053052	1.08813e-07
5:-:124117079	-2.83531	0.0122302	9.3006e-06
6:-:113315478	-2.51713	0.0447414	0.000212124
2:-:33228550	-3.57582	0.0359894	0.000134943
11:-:4893892	-4.57613	0.0481492	0.000254731
1:+:135405838	-1.82885	0.047138	0.000241361
7:-:15938918	-2.69779	0.015324	1.69489e-05
17:+:35958348	-2.18083	0.0198101	3.21085e-05
15:-:73254819	-2.65835	0.0340204	0.000118762
16:-:62907764	-2.35192	0.0323241	0.000105523
19:+:60764119	-3.14273	0.00604829	2.46513e-07
7:+:28445920	-2.2412	0.0210492	3.70417e-05
11:-:60468133	-2.91077	0.00754649	1.23475e-06
5:+:135409945	-1.50209	0.0311212	9.77464e-05
X:+:38572405	-3.68427	0.0089793	3.54084e-06
1:-:88277518	-3.04077	0.0131223	1.08135e-05
7:+:3218698	-3.88329	0.00564706	1.85841e-07
11:-:98764304	-3.21763	0.0463942	0.000230283
1:+:75315400	-1.93725	0.0491956	0.000267215
13:+:58393265	-1.97608	0.0379366	0.000149904
1:-:127930895	-3.14241	0.0123104	9.48476e-06
9:-:62377343	-3.49044	0.00814574	1.86599e-06
11:+:103882873	-4.65421	0.0199356	3.24857e-05
11:+:101092431	-4.43127	0.0138483	1.24392e-05
17:+:56620563	-2.93955	0.0158356	1.85094e-05
9:+:4384975	-2.39218	0.0204108	3.37396e-05
X:-:162761581	-2.50192	0.00808768	1.63377e-06
7:+:28322267	-3.18978	0.0218441	4.11661e-05
14:-:75330157	-2.81272	0.00901487	3.5731e-06
12:-:85014869	-3.52759	0.026189	6.35447e-05
19:-:8888687	-2.46446	0.0245064	5.53088e-05
5:+:36615930	-2.31475	0.0163361	1.99655e-05
X:-:152026751	-3.67154	0.0301782	8.95574e-05
9:-:69489723	-1.93209	0.0449035	0.000213939
9:+:82907007	-2.67962	0.0246311	5.59438e-05
6:+:13870329	-2.51975	0.0336662	0.00011635
11:+:99000778	-3.0439	0.021549	3.93717e-05
11:-:98756947	-3.88714	0.0089793	3.46208e-06
17:-:56710147	-2.57405	0.0119419	8.79011e-06
X:+:68712289	-1.80953	0.0272638	6.99093e-05
12:+:80209428	-2.6168	0.0365043	0.000138043
9:-:60870433	-2.30528	0.0226435	4.52407e-05
2:-:164011863	-2.38926	0.0248897	5.73097e-05
13:+:63300781	-2.32421	0.0148226	1.5073e-05
17:+:47611010	-3.51249	0.0248857	5.7219e-05
8:+:107580937	-2.43982	0.00725024	5.6602e-07
1:-:180577687	-3.02866	0.0311212	9.77926e-05
8:+:64749711	-2.63787	0.0140372	1.28284e-05
18:-:53203092	-2.47434	0.0290079	8.19194e-05
7:+:3219262	-3.00202	0.00615323	3.14983e-07
8:+:105849448	-2.0019	0.0188564	2.88658e-05
2:-:84741115	-3.16937	0.0273073	7.02141e-05
12:+:109734969	-1.68251	0.0478935	0.000250749
15:+:81917367	-2.62232	0.0197435	3.18334e-05
11:-:68904404	-2.84337	0.0082563	2.14728e-06
1:+:91387305	-1.73747	0.036431	0.000137552
4:+:116069991	-2.18232	0.0204522	3.41259e-05
7:+:3219551	-2.74703	0.00754649	8.66866e-07
17:-:56097362	-2.26922	0.0324063	0.000106229
10:-:62963975	-2.79052	0.0288426	8.04017e-05
17:+:79856158	-3.4781	0.0487154	0.000260964
3:+:88880321	-1.78213	0.0125433	9.73502e-06
11:-:50382858	-2.48296	0.0344826	0.000122481
7:+:46845843	-2.17892	0.0457286	0.000221604
16:-:22248497	-1.65222	0.0207785	3.56949e-05
8:-:27273497	-3.04718	0.0266716	6.63682e-05
11:+:85196215	-2.74651	0.0239585	5.26646e-05
1:+:181187608	-2.73336	0.0409751	0.000174349
15:-:76905023	-3.70668	0.0316385	0.000101242
14:+:86866525	-2.84064	0.024504	5.496e-05
3:+:153907599	-2.21395	0.0371384	0.000143463
7:+:126440668	-3.96209	0.0354495	0.000130352
19:+:60762214	-2.75879	0.0053052	1.33689e-07
5:-:143506150	-2.96603	0.0135977	1.18102e-05
14:-:56674018	-4.27475	0.0411572	0.000176654
15:-:89370613	-2.53216	0.0462885	0.000228869
11:-:73073487	-2.09749	0.0230841	4.72829e-05
10:+:116906782	-3.83266	0.0209771	3.65751e-05
16:+:11075444	-3.10091	0.0114222	8.06962e-06
10:+:62274457	-2.29475	0.0328422	0.000109473
10:+:62598864	-2.12466	0.0184515	2.71787e-05
6:-:120887579	-2.53697	0.0163361	1.99554e-05
6:-:67272923	-2.47218	0.0155578	1.77236e-05
14:-:61631892	-3.22445	0.00698598	4.16753e-07
4:-:127034096	-4.73864	0.0119419	8.79028e-06
9:+:20927109	-2.60299	0.0089793	3.16034e-06
8:-:84178719	-2.65379	0.0369189	0.000141315
6:+:118396296	-2.35533	0.02878	7.94909e-05
9:+:78479090	-2.31965	0.0172856	2.34284e-05
9:+:75500092	-3.27779	0.0114091	8.04055e-06
9:-:72446304	-4.35319	0.0336394	0.000115998
15:+:75895755	-1.70846	0.0491956	0.000267174
6:+:7681963	-2.1983	0.0403178	0.000168391
19:-:3356333	-3.2738	0.0393142	0.000160237
9:-:108510313	-3.66288	0.0138483	1.24479e-05
8:+:83733047	-8.10775	0.0455056	0.000219472
7:-:127530508	-2.58863	0.0194274	3.09971e-05
15:+:76535898	-2.13023	0.0226191	4.50091e-05
10:-:93963782	-2.71012	0.0296166	8.58929e-05
8:+:111841913	-2.85055	0.00564706	1.82653e-07
19:-:47128467	-3.15735	0.0115484	8.25543e-06
6:+:142490496	-1.93059	0.0221625	4.27059e-05
6:-:142490539	-1.71199	0.0258344	6.15612e-05
1:+:179745468	-4.81769	0.00914474	3.76867e-06
15:+:97384516	-1.96648	0.049365	0.000269134
2:+:158450205	-2.6966	0.0373666	0.000145649
1:-:86529752	-3.09336	0.0172704	2.30677e-05
5:+:24576527	-2.39734	0.0328922	0.000110647
11:+:94650394	-2.84287	0.00709087	5.16909e-07
5:-:147545646	-2.4893	0.0208843	3.6186e-05
8:+:54529808	-3.31027	0.0237371	5.10144e-05
8:-:3432843	-1.56817	0.0465076	0.000232489
9:+:114375549	-2.628	0.00892458	2.93272e-06
10:-:79710274	-2.11789	0.0423802	0.00018879
5:+:142903908	-3.80202	0.0211366	3.75924e-05
14:-:32333816	-1.80968	0.0317546	0.000102005
1:+:195037622	-2.23755	0.0392917	0.000159946
19:-:4193115	-2.52988	0.0395365	0.000162117
1:+:161045431	-2.60129	0.0267752	6.70069e-05
15:-:34140747	-2.50658	0.0324396	0.000106579
4:+:108478913	-1.84588	0.0187606	2.83408e-05
6:+:118398082	-2.35607	0.0460345	0.000225422
5:-:115332791	-2.63333	0.0173672	2.38253e-05
9:-:70580253	-2.92486	0.0331608	0.000112524
13:+:104242846	-2.29513	0.0240735	5.31851e-05
8:-:85052004	-3.24704	0.0089793	3.36488e-06
11:-:4683867	-2.68455	0.0164005	2.04632e-05
10:-:79710300	-2.60046	0.0339216	0.000118021
3:+:19134871	-2.30013	0.0423727	0.000188341
4:-:48636955	-2.84899	0.00822932	1.95164e-06
14:-:21003159	-3.07234	0.00725024	5.77809e-07
5:-:33668731	-1.88948	0.0490111	0.000265421
17:-:87719322	-1.99885	0.019288	3.01171e-05
17:-:48411374	-1.80864	0.025716	6.09743e-05
1:-:86082047	-2.58702	0.015511	1.74713e-05
9:-:123132029	-2.58914	0.0126976	1.01169e-05
9:-:4385048	-2.71694	0.00828023	2.34254e-06
17:+:6742453	-3.3145	0.0121433	9.14731e-06
5:-:114415366	-2.29054	0.0341053	0.00011999
5:+:121449346	-2.54755	0.0297193	8.64525e-05
6:+:82744933	-3.9878	0.0112504	7.84902e-06
6:-:88090238	-1.82423	0.026348	6.44695e-05
5:-:104059735	-2.30714	0.0281575	7.57027e-05
9:+:108067190	-3.15861	0.0100673	5.14506e-06
13:-:100663940	-3.29472	0.00828023	2.38663e-06
11:+:50297089	-2.00742	0.0121033	9.09269e-06
11:+:6429107	-3.30343	0.0212472	3.84017e-05
14:-:75846264	-2.35715	0.0151897	1.64273e-05
15:+:99080218	-3.60281	0.0185015	2.74076e-05
5:+:33026629	-2.20816	0.00865332	2.60347e-06
X:+:136214384	-2.17668	0.0309585	9.67031e-05
5:+:31072908	-2.35413	0.0293262	8.45678e-05
11:-:83505044	-2.93275	0.01341	1.11997e-05
15:+:89160227	-1.82595	0.0172856	2.31512e-05
4:+:120922195	-3.09396	0.00855006	2.5048e-06
8:-:11561750	-3.2907	0.00758879	1.31011e-06
2:+:131288126	-2.13499	0.0439406	0.000204062
6:+:82729555	-3.06471	0.00754649	8.81223e-07
19:-:10200332	-1.87938	0.0301834	8.96429e-05
10:-:76553111	-4.06441	0.00988351	4.76881e-06
1:-:34262122	-2.21517	0.0076073	1.36176e-06
X:+:136734221	-3.0082	0.0104157	5.87529e-06
7:-:127980225	-2.66859	0.0104139	5.82183e-06
6:+:113516006	-2.99079	0.0231395	4.74951e-05
11:+:100585000	-3.6128	0.00828023	2.36771e-06
15:+:10476409	-4.35242	0.0110337	7.39542e-06
11:-:69747980	-1.72357	0.0151067	1.61252e-05
16:-:18284563	-2.47647	0.0171839	2.27611e-05
15:+:11397206	-2.5829	0.0102878	5.51334e-06
14:-:14737471	-3.62223	0.00822932	1.96234e-06
1:+:136945041	-2.8997	0.0283725	7.70267e-05
2:-:152885207	-1.97425	0.0479836	0.000252001
19:-:36961672	-2.9233	0.0102878	5.60285e-06
5:-:86835816	-2.84553	0.0102747	5.38146e-06
10:-:79710125	-2.57272	0.0250607	5.83308e-05
5:-:77281056	-2.48576	0.0270178	6.82389e-05
11:+:6125513	-2.85611	0.011566	8.2797e-06
14:+:20766212	-3.30834	0.0216331	3.99182e-05
3:-:69741611	-4.09073	0.0053052	1.20034e-07
15:-:58937455	-3.20846	0.0328922	0.000110582
15:+:38500435	-3.59427	0.01877	2.86101e-05
12:+:111323079	-2.32843	0.0417284	0.000180962
5:-:104061725	-2.09659	0.021495	3.9237e-05
12:+:69341059	-3.73067	0.0269651	6.7971e-05
6:-:125140583	-2.24474	0.00977584	4.56663e-06
7:-:141612795	-2.41673	0.00754649	9.85301e-07
2:-:127232562	-3.61976	0.0148923	1.54234e-05
2:-:150817782	-1.75585	0.0424168	0.00018919
8:+:46209490	-2.80232	0.00814574	1.81839e-06
11:+:50308330	-4.58974	0.0354495	0.000130265
7:+:141192556	-3.01042	0.00754649	7.92815e-07
10:-:128046744	-2.7367	0.0089793	3.18952e-06
13:+:34127455	-8.02802	0.0412136	0.000177021
6:+:134457680	-3.13176	0.012944	1.05547e-05
1:-:93346261	-2.56403	0.0333781	0.000114443
8:+:124862884	-4.0898	0.00822932	1.98393e-06
13:+:95364753	-3.94918	0.008958	2.95548e-06
17:+:32312339	-2.28195	0.0283953	7.74619e-05
10:-:79704682	-3.00518	0.0106383	6.72284e-06
1:-:85849180	-5.42292	0.0102878	5.6116e-06
15:-:79661524	-3.35653	0.00889544	2.7972e-06
11:-:51273148	-3.43571	0.0082563	2.1538e-06
2:+:77932701	-3.73071	0.00814574	1.85524e-06
3:-:122275444	-2.87921	0.00709087	5.05404e-07
19:+:60763084	-3.82844	0.00646001	3.56138e-07
13:+:55556821	-3.46679	0.0157315	1.82841e-05
9:-:13833041	-2.39414	0.0230841	4.72513e-05
4:-:98733264	-2.87838	0.00930874	3.87063e-06
10:+:80855040	-3.01393	0.0220154	4.2116e-05
2:+:156309741	-3.58369	0.0100288	5.08261e-06
11:-:103366173	-3.16357	0.0241925	5.37905e-05
11:-:33160363	-2.43962	0.00564706	2.11654e-07
2:+:29914447	-2.7736	0.00754649	1.26108e-06
7:-:59980945	-2.67718	0.0160592	1.92024e-05
7:-:59980944	-2.64811	0.015055	1.60291e-05
10:-:63325972	-2.27122	0.0352332	0.000128654
19:+:38814092	-2.67483	0.00814574	1.84028e-06
2:-:69749865	-4.96163	0.00808768	1.68474e-06
3:+:95832385	-3.37042	0.0219093	4.16692e-05
2:+:53153070	-3.80794	0.0053052	1.08179e-08
11:-:107479619	-3.48878	0.00878665	2.70971e-06
11:+:99003574	-2.98618	0.0110154	7.2268e-06
10:+:31379322	-2.69195	0.0347418	0.000124713
1:-:150439275	-2.92331	0.0205533	3.45184e-05
17:-:71625376	-2.91446	0.0222833	4.37071e-05
9:+:122853241	-3.38896	0.0486254	0.000259743

## Sheet: Supplementary Table S3
Supplementary Table S3. Dicer-dependent pile-up sites.
locus	dicerLogFC	dicerFDR	dicerP-val
11:-:55497712	-1.76134	0.00993279	1.46811e-05
10:-:76488445	-1.60345	0.0351596	9.94418e-05
16:+:22248478	-1.68222	0.0162728	3.01474e-05
1:-:86347080	-1.64865	0.0216773	4.66023e-05
11:-:106263317	-2.47027	0.000843414	5.36059e-07
6:-:30366567	-1.55036	0.000773544	4.80861e-07
6:+:29348154	-1.61182	0.0307482	8.05367e-05
X:+:13281022	-1.5605	0.00044446	2.42641e-07
8:+:27260378	-1.5663	0.00481427	5.39552e-06
18:-:34931970	-2.60395	6.12723e-07	7.01961e-11
14:-:6277277	-2.07348	0.00219011	1.87625e-06
16:+:32608983	-4.0816	5.47913e-09	1.80126e-13
5:-:67630717	-1.65536	0.0239818	5.43577e-05
18:-:34931647	-2.87503	1.91972e-08	8.81968e-13
16:+:36913823	-2.05245	0.00224176	1.93177e-06
14:+:120938650	-2.1164	0.00142871	1.04327e-06
13:-:111772678	-1.88978	0.00416345	4.38408e-06
8:+:107011368	-1.66027	0.0276437	6.81434e-05
8:-:4268007	-1.53044	0.0247196	5.74217e-05
1:+:45823320	-1.56823	0.00376162	3.80843e-06
17:+:47017561	-2.18064	6.95098e-07	8.51729e-11
11:+:119266004	-1.94565	1.59991e-05	3.53834e-09
4:+:8685796	-2.22698	0.00165552	1.26497e-06
17:+:33993640	-2.06929	1.07529e-07	8.14119e-12
3:-:101659063	-1.66885	0.00030323	1.45301e-07
9:-:64921960	-1.94808	2.43979e-08	1.19322e-12
5:+:32688305	-1.57261	0.0208424	4.40391e-05
11:-:60100810	-2.39338	9.48125e-11	1.13344e-15
3:+:90475324	-1.79472	7.06511e-05	2.30857e-08
2:-:87674145	-2.05014	3.2939e-05	8.79418e-09
18:+:56674446	-1.55258	1.1473e-05	2.34304e-09
4:+:22711103	-1.71495	0.0113627	1.80137e-05
8:-:44185394	-1.91485	0.0101711	1.53203e-05
16:-:47648483	-2.03827	1.60427e-08	6.55258e-13
3:-:116737343	-1.77386	0.00063739	3.72095e-07
19:+:40273049	-1.62467	8.60795e-08	6.17423e-12
3:-:31060980	-1.5305	0.000228584	1.02701e-07
7:+:141543021	-2.17826	8.06507e-06	1.50245e-09
19:+:15951170	-1.74733	0.0084252	1.17163e-05
4:-:43528811	-1.56086	3.98515e-05	1.15528e-08
4:-:136060548	-1.65285	0.000233635	1.05668e-07
19:+:41753476	-1.77704	0.000193418	8.47814e-08
14:+:54342917	-1.61603	8.88369e-05	3.08808e-08
6:+:86327206	-2.16135	0.000133201	5.20968e-08
4:+:128611975	-1.56658	3.94952e-07	4.13128e-11
10:+:79864487	-2.20188	0.0074844	9.81213e-06
11:+:60675990	-1.91357	0.00869121	1.22341e-05
9:+:86047994	-2.27001	0.00280475	2.59853e-06
15:-:82266769	-1.69732	0.0177019	3.40528e-05
4:-:121114269	-1.70514	2.50867e-07	2.39919e-11
18:-:65363305	-1.87885	0.00225188	1.94274e-06
16:-:96016107	-2.42361	1.41738e-06	1.97681e-10
7:+:131561607	-2.33328	0.000139035	5.49878e-08
10:+:75936446	-2.20759	3.98515e-05	1.14703e-08
11:+:101739849	-1.58034	0.012893	2.1514e-05
4:+:141325236	-1.85125	0.00933237	1.35643e-05
5:+:129789539	-1.62292	0.0227067	4.98332e-05
11:-:51604658	-2.21751	0.00461622	5.05399e-06
18:-:34951223	-2.32541	0.00110327	7.60924e-07
11:-:106990638	-1.91263	0.0103301	1.56254e-05
4:-:129654268	-2.195	1.17322e-07	9.32253e-12
10:+:76486679	-2.10707	0.0069408	8.78141e-06
7:-:128709033	-1.86354	1.12308e-07	8.61494e-12
13:-:58392799	-2.11061	0.0205188	4.30079e-05
1:+:87525365	-2.22939	1.17322e-07	9.35021e-12
7:+:24463464	-1.71864	9.19951e-06	1.77698e-09
17:-:33955294	-1.5471	0.010065	1.50785e-05
1:-:55014909	-2.08766	0.00154575	1.15492e-06
19:-:14579395	-1.72268	0.000565558	3.234e-07
14:+:75847361	-1.64396	0.000321421	1.59428e-07
16:-:4044852	-1.61715	2.55658e-06	3.86357e-10
11:+:100565925	-1.50202	0.000732948	4.49534e-07
8:-:43304366	-2.90434	5.39615e-09	1.7141e-13
8:-:43304475	-1.51074	0.000328327	1.63868e-07
2:-:31732523	-1.64279	0.00115658	8.11073e-07
6:+:86783512	-1.62667	0.027736	6.84969e-05
7:-:99547431	-1.577	0.0318452	8.50215e-05
15:-:99094601	-1.69156	0.000138119	5.43504e-08
11:+:66930768	-1.65831	0.00108161	7.4133e-07
11:+:3327890	-1.77769	6.9617e-06	1.26916e-09
16:-:84819421	-2.01413	0.0387612	0.000115959
9:-:120344820	-1.51033	0.000303434	1.46228e-07
7:-:127838194	-1.76305	0.000192017	8.34019e-08
4:+:58164235	-1.75364	0.00388997	3.97211e-06
8:+:124862884	-2.0695	0.00124095	8.83918e-07
13:+:95364753	-1.54899	0.0265465	6.41841e-05
17:+:32312339	-1.5758	0.00380285	3.86421e-06
10:-:79704682	-1.50531	0.00795561	1.08024e-05
1:-:85849180	-2.09369	0.0227067	4.98137e-05
15:-:79661524	-1.56146	0.00401131	4.15195e-06
11:-:51273148	-1.84226	0.00872814	1.23122e-05
2:+:77932701	-1.95919	0.000213288	9.47657e-08
3:-:122275444	-1.63509	1.04589e-06	1.39617e-10
19:+:60763084	-1.56287	0.000979964	6.49772e-07
13:+:55556821	-1.8985	0.000161987	6.74539e-08
9:-:13833041	-1.50281	0.0205297	4.30511e-05
4:-:98733264	-1.58512	0.00650032	8.07517e-06
10:+:80855040	-1.85807	0.00573702	6.86975e-06
2:+:156309741	-2.5912	9.93368e-07	1.29638e-10
11:-:103366173	-4.14471	1.60436e-10	2.07776e-15
11:-:33160363	-1.53697	1.0123e-06	1.33118e-10
2:+:29914447	-1.90571	1.88191e-08	8.06155e-13
7:-:59980945	-2.24075	8.06507e-06	1.49851e-09
7:-:59980944	-1.98558	2.77173e-05	7.09634e-09
10:-:63325972	-2.25212	5.72386e-06	1.00358e-09
19:+:38814092	-1.83364	8.0985e-05	2.73832e-08
2:-:69749865	-1.73713	0.0351248	9.91536e-05
3:+:95832385	-1.64765	0.0457593	0.000151579
2:+:53153070	-1.83739	8.62977e-09	3.18091e-13
11:-:107479619	-1.64589	0.00022662	1.01592e-07
11:+:99003574	-2.00792	6.74164e-05	2.17418e-08
10:+:31379322	-1.73132	0.0222941	4.86834e-05
1:-:150439275	-1.85051	8.58949e-05	2.94359e-08
17:-:71625376	-2.51218	2.56595e-05	6.54392e-09
9:+:122853241	-1.84381	0.0245782	5.69521e-05

## Sheet: Supplementary Table S4
Supplementary Table S4. Mapping statistics of sRNA-seq libraries used in this study.
Series	Samples	Title	Runs	Raw reads	Preprocessed reads	mapped reads
GSE48084	GSM1167566	SmallRNASeq_8.3.3	SRR908228	20185562	4290230	2314946
	GSM1167567	SmallRNASeq_8.4.3	SRR908229	23528247
	GSM1167568	SmallRNASeq_8.5.3	SRR908230	10993819
	GSM1167569	SmallRNASeq_8.4.16	SRR908231	26224164	5810850	3276953
	GSM1167570	SmallRNASeq_8.5.16	SRR908232	20599511
	GSM1167571	SmallRNASeq_8.6.16	SRR908233	24626658
GSE76375	GSM1982469	ESCs D0 rep1	SRR3057583	335819	421847	268016
	GSM1982470	ESCs D0 rep2	SRR3057584	2080245
GSE82199	GSM2186373	ES_wt_rep1a	SRR3622392	22574661	6050613	3955536
	GSM2186374	ES_wt_rep1b	SRR3622393	9397261
	GSM2186375	ES_wt_rep2a	SRR3622394	7106532
	GSM2186376	ES_wt_rep2b	SRR3622395	13297748
	GSM2186377	ES_wt_rep3	SRR3622396	6958838
	GSM2186378	ES_wt_rep4	SRR3622397	8205953
	GSM2186403	ES_Setdb1wt_rep1	SRR3622422	13436015	8739893	5824595
	GSM2186404	ES_Setdb1wt_rep2	SRR3622423	15955159
	GSM2186405	ES_Setdb1wt_rep3a	SRR3622424	15346514
	GSM2186406	ES_Setdb1wt_rep3b	SRR3622425	14064172
GSE86585	GSM2306333	smallRNA-seq_E14_mESC	SRR4204515	2702174	221486	140516
GSE102719	GSM2743716	B8 ES rep1	SRR5937606	2350723	1303425	855106
			SRR5937607	2397353
	GSM2743717	B8 ES rep2	SRR5937608	2071167
			SRR5937609	2121501
	GSM2743718	B8 ES rep3	SRR5937610	1719062
			SRR5937611	1772583
	GSM2743725	D3 ES rep1	SRR5937624	2527003	1229826	723883
			SRR5937625	2581913
	GSM2743726	D3 ES rep2	SRR5937626	2252712
			SRR5937627	2300105
	GSM2743727	D3 ES rep3	SRR5937628	1989199
			SRR5937629	2038460
GSE159971	GSM4851878	mESC_Chr_rep 1_Small	SRR17278389	564560	477897	413852
	GSM4851881	mESC_Chr_rep 2_Small	SRR17278392	580475
	GSM4851884	mESC_Chr_rep 3_Small	SRR17278395	479052
	GSM4851879	mESC_Nuc_rep 1_Small	SRR17278390	1050390	413125	346164
	GSM4851882	mESC_Nuc_rep 2_Small	SRR17278393	680646
	GSM4851885	mESC_Nuc_rep 3_Small	SRR17278396	922940
	GSM4851880	mESC_Cyto_rep 1_Small	SRR17278391	719196	306408	247235
	GSM4851883	mESC_Cyto_rep 2_Small	SRR17278394	525385
	GSM4851886	mESC_Cyto_rep 3_Small	SRR17278397	638365
PRJEB14838	ERX1610049	LIF+serum	ERR1539284	13642642	6756655	1871489
	ERX1610051	LIF+serum	ERR1539286	14819618
	ERX1610053	LIF+serum	ERR1539288	14717356
PRJNA330757	SRX1973511	RNA isolated from S+LIF treated mESC	SRR3948516	7697820	1424263	1101747
			SRR3948517	11496439

## Sheet: Supplementary Table S5
Supplementary Table S5. Drosha cleaved stem-loops.
Type	Drosha-dependent cleavage site | stem-loop overlapped gene	RNAfold output (pre-miRNA/pre-miRNA like hairpin flanked by 15 nt)
miRNA	1:+:195037622|A330023F24Rik-204|Mir29c	CUCUUACACAGGCUGACCGAUUUCUCCUGGUGUUCAGAGUCUGUUUUUGUCUAGCACCAUUUGAAAUCGGUUAUGAUGUAGGGGGAAG
		((((((((((...(((((((((((...(((((((.(((...........))))))))))...))))))))))))).)))))))).... (-34.60)
		((((((((((...(((((((((((...(((((((,(((,.....,,,,,}}})))))))...))))))))))))).)))))))).... [-35.23]
		((((((((((...(((((((((((...(((((((.(((...........))))))))))...))))))))))))).)))))))).... {-34.60 d=3.99}
		((((((((((...(((((((((((...(((((((.(((...........))))))))))...))))))))))))).)))))))).... {-34.60 MEA=81.34}
		frequency of mfe structure in ensemble 0.357298; ensemble diversity 5.29
miRNA	1:+:23291776|Mir30c-2|Gm27028	CUGAGUGACAGAUAUUGUAAACAUCCUACACUCUCAGCUGUGAAAAGUAAGAAAGCUGGGAGAAGGCUGUUUACUCUCUCUGCCUUGGAAAU
		(((((...((((....(((((((.(((...(((((((((..............))))))))).))).)))))))....)))).))))).... (-31.40)
		(((((...((((....(((((((.(((...(((((((((..............))))))))).))).)))))))....)))).))))).... [-31.52]
		(((((...((((....(((((((.(((...(((((((((..............))))))))).))).)))))))....)))).))))).... {-31.40 d=0.33}
		(((((...((((....(((((((.(((...(((((((((..............))))))))).))).)))))))....)))).))))).... {-31.40 MEA=91.40}
		frequency of mfe structure in ensemble 0.824627; ensemble diversity 0.64
miRNA	11:+:75463794|Tlcd2|Mir22|Mir22hg	UGGCUGAGCCGCAGUAGUUCUUCAGUGGCAAGCUUUAUGUCCUGACCCAGCUAAAGCUGCCAGUUGAAGAACUGUUGCCCUCUGCCCCUG
		.(((.(((..((((((((((((((((((((.((((((.((.........))))))))))))).))))))))))))))).))).))).... (-40.60)
		.(((.(((..(((((((((((((((((((,,((((((.(,.,,,...}})}))))))))))).))))))))))))))).))).))).... [-42.10]
		.(((.(((..(((((((((((((((((((..((((((.(...........))))))).)))).))))))))))))))).))).))).... {-36.10 d=4.00}
		.(((.(((..(((((((((((((((((((.(((((((.(..(((...))))))))))))))).))))))))))))))).))).))).... {-40.30 MEA=82.83}
		frequency of mfe structure in ensemble 0.0873977; ensemble diversity 4.90
miRNA	11:+:87756926|Mir142	GACAGUGCAGUCACCCAUAAAGUAGAAAGCACUACUAACAGCACUGGAGGGUGUAGUGUUUCCUACUUUAUGGAUGAGUGCACUGUGGG
		.((((((((.(((.(((((((((((.(((((((.......(((((....)))))))))))).))))))))))).))).))))))))... (-46.20)
		.((((((((.(((.(((((((((((.((((((({{.....,{{{{....})}))))))))).))))))))))).))).))))))))... [-47.09]
		.((((((((.(((.(((((((((((.(((((((((.......(((....)))))))))))).))))))))))).))).))))))))... {-45.60 d=3.82}
		.((((((((.(((.(((((((((((.(((((((((.......(((....)))))))))))).))))))))))).))).))))))))... {-45.60 MEA=82.64}
		frequency of mfe structure in ensemble 0.236732; ensemble diversity 5.04
miRNA	11:+:96265247|Mir196a-1	GACUGUUGAGUGAAGUAGGUAGUUUCAUGUUGUUGGGCCUGGCUUUCUGAACACAACGACAUCAAACCACCUGAUUCAUGGCAGUUACUG
		(((((((..(((((.(((((.((((.(((((((((..................))))))))).)))).))))).)))))))))))).... (-30.20)
		(((((((..(((((.(((((.((((.(((((((((.....,,....,......))))))))).)))).))))).)))))))))))).... [-31.60]
		(((((((..(((((.(((((.((((.(((((((((..................))))))))).)))).))))).)))))))))))).... {-30.20 d=2.67}
		(((((((..(((((.(((((.((((.(((((((((..................))))))))).)))).))))).)))))))))))).... {-30.20 MEA=84.72}
		frequency of mfe structure in ensemble 0.10342; ensemble diversity 4.35
miRNA	12:+:109563766|Mir770|Meg3	ACCUUCUGUGCCCCCAGCACCACGUGUCUGGGCCACGUGAGCAACGCCACGUGGGCCUGACGUGGAGCUGGGGCCGCAGGGGUCUG
		..((((((((.(((((((.((((((....((.(((((((.((...))))))))).))..)))))).))))))).)))))))).... (-55.20)
		,{({{(((((.(((((((.((((((..,.((.(((((((.{{...}}))))))).)).,)))))).))))))).)))))))),... [-56.63]
		.((.((((((.(((((((.((((((....((.(((((((.((...))))))))).))..)))))).))))))).)))))))).... {-54.30 d=5.23}
		.((.((((((.(((((((.((((((....((.(((((((.((...))))))))).))..)))))).))))))).)))))))).... {-54.30 MEA=77.69}
		frequency of mfe structure in ensemble 0.0978356; ensemble diversity 7.05
miRNA	12:+:109591803|Mir433	AUGCCCGGGGAGAAGUACGGUGAGCCUGUCAUUAUUCAGAGAGGCUAGAUCCUCUGUGUUGAGAAGGAUCAUGAUGGGCUCCUCGGUGUUCUCCAGGUAGCGGC
		.((((...((((((...(((.(((((((((((.(((((.(((((......))))).))........))).))))))))))).)))...)))))).))))..... (-41.00)
		.{(((,..((((((...(((.(((((((((((.{{{((.(((((......))))).)}...,...,))),))))))))))).)))...)))))).))},,,... [-42.57]
		..(((...((((((...(((.(((((((((((.(((((.(((((......))))).))........))).))))))))))).)))...)))))).)))...... {-40.00 d=12.10}
		.((((...((((((...(((.(((((((((((.(((((.(((((......))))).))........))).))))))))))).)))...)))))).))))..... {-41.00 MEA=85.96}
		frequency of mfe structure in ensemble 0.0781532; ensemble diversity 17.14
miRNA	12:+:109595387|Mir136	AUGAGCCCUCGGAGGACUCCAUUUGUUUUGAUGAUGGAUUCUUAAGCUCCAUCAUCGUCUCAAAUGAGUCUUCAGAGGGUUCUAUC
		..((((((((.((((((((.(((((...((((((((((.........))))))))))...))))))))))))).)))))))).... (-45.50)
		..((((((((.((((((({,(((((...((((((((((.........))))))))))...))))))))))))).)))))))).... [-46.25]
		..((((((((.((((((((.(((((...((((((((((.........))))))))))...))))))))))))).)))))))).... {-45.50 d=1.64}
		..((((((((.((((((((.(((((...((((((((((.........))))))))))...))))))))))))).)))))))).... {-45.50 MEA=83.23}
		frequency of mfe structure in ensemble 0.297092; ensemble diversity 2.16
miRNA	12:+:109618327|Mir370	CUAAGACGGAGAGACCAGGUCACGUCUCUGCAGUUACACAGCUCAUGAGUGCCUGCUGGGGUGGAACCUGGUUUGUCUGUCUGUCUG
		...(((((((.(((((((((..((((((.((((.(((.((.....)).))).)))).))))))..))))))))).)))))))..... (-42.40)
		...(((((((.(((((((((..((((((.((((.(((.((.....)).))).)))).))))))..))))))))).)))))))..... [-42.87]
		...(((((((.(((((((((..((((((.((((.(((.((.....)).))).)))).))))))..))))))))).)))))))..... {-42.40 d=2.11}
		...(((((((.(((((((((..((((((.((((.(((.((.....)).))).)))).))))))..))))))))).)))))))..... {-42.40 MEA=83.91}
		frequency of mfe structure in ensemble 0.46671; ensemble diversity 3.83
miRNA	12:+:109734969|Mirg|Mir485	GUGUGAUACUUGGAGAGAGGCUGGCCGUGAUGAAUUCGAUUCAUCUAAACGAGUCAUACACGGCUCUCCUCUCUUCUAGUGUCAAACUC
		((.(((((((.(((((((((..(((((((((((.((((...........)))))))).)))))))..))))))))).))))))).)).. (-44.00)
		((.(((((((.(((((((((..(((((((((({,((((.{,......,.)))))))).)))))))..))))))))).))))))).)).. [-45.28]
		((.(((((((.(((((((((..(((((((((((.((((...........)))))))).)))))))..))))))))).))))))).)).. {-44.00 d=2.76}
		((.(((((((.(((((((((..(((((((((((.((((...........)))))))).)))))))..))))))))).))))))).)).. {-44.00 MEA=84.05}
		frequency of mfe structure in ensemble 0.124502; ensemble diversity 3.92
miRNA	12:+:109739187|Mir496a	CAAGUGUUCGAAUGGAGGUUGCCCAUGGUGUGUUCAUUUUAUUUAUGAUGAGUAUUACAUGGCCAAUCUCCUUUCGGCACUAAAA
		..(((((.((((.((((((((.(((((..(((((((((........)))))))))..))))).)))))))).))))))))).... (-37.70)
		..(((({{((((.((((((((.(((((..(((((((((........)))))))))..))))).)))))))).))))))))).... [-38.46]
		..(((((.((((.((((((((.(((((..(((((((((........)))))))))..))))).)))))))).))))))))).... {-37.70 d=1.59}
		..(((((.((((.((((((((.(((((..(((((((((........)))))))))..))))).)))))))).))))))))).... {-37.70 MEA=82.39}
		frequency of mfe structure in ensemble 0.29247; ensemble diversity 2.12
miRNA	12:+:109743785|Mir410|Mirg	UGGGUACUUGAGGAGAGGUUGUCUGUGAUGAGUUCGCUUUAUUAAUGACGAAUAUAACACAGAUGGCCUGUUUUCAAUACCACCUG
		..((((.(((((((.((((((((((((.((.(((((.((.......))))))).)).)))))))))))).)))))))))))..... (-34.00)
		..((((.(((((((.((((((((((((.((.(((((.{{.......}}))))).)).)))))))))))).)))))))))))..... [-34.86]
		..((((.(((((((.((((((((((((.((.(((((............))))).)).)))))))))))).)))))))))))..... {-33.80 d=2.55}
		..((((.(((((((.((((((((((((.((.(((((.((.......))))))).)).)))))))))))).)))))))))))..... {-34.00 MEA=81.24}
		frequency of mfe structure in ensemble 0.248804; ensemble diversity 3.89
miRNA	13:+:63300781|Aopep|Mir27b	UCUCUAACAAGGUGCAGAGCUUAGCUGAUUGGUGAACAGUGAUUGGUUUCCGCUUUGUUCACAGUGGCUAAGUUCUGCACCUGAAGAGAAGGU
		(((((....(((((((((((((((((.((((.(((((((....(((...)))..))))))))))))))))))))))))))))..))))).... (-45.70)
		(((((....(((((((((((((((((.(({.(((((((({{...,,...,))},,)))))))})))))))))))))))))))..))))).... [-47.85]
		(((((....(((((((((((((((((.(((.(((((((((...........))..)))))))))))))))))))))))))))..))))).... {-42.70 d=6.72}
		(((((....(((((((((((((((((.(((.((((((((((.........)))..)))))))))))))))))))))))))))..))))).... {-45.50 MEA=81.66}
		frequency of mfe structure in ensemble 0.0306593; ensemble diversity 9.43
miRNA	13:+:63301273|Mir24-1|Aopep	UGGACCCGCCCUCCGGUGCCUACUGAGCUGAUAUCAGUUCUCAUUUCACACACUGGCUCAGUUCAGCAGGAACAGGAGUCGAGCCCUUGA
		.((...((..((((.((.(((.(((((((((..(((((.............))))).))))))))).))).)).)))).))...)).... (-28.90)
		.((...((..((((.((.(((.(((((((((..(((((.............))))).))))))))).))).)).)))).))...)}.... [-29.80]
		.((...((..((((.((.(((.(((((((((..(((((.............))))).))))))))).))).)).)))).))...)).... {-28.90 d=3.05}
		.((...((..((((.((.(((.(((((((((..(((((.............))))).))))))))).))).)).)))).))...)).... {-28.90 MEA=84.71}
		frequency of mfe structure in ensemble 0.233835; ensemble diversity 4.64
miRNA	13:+:83738881|Mir9-2|C130071C03Rik	GGAAGCGAGUUGUUAUCUUUGGUUAUCUAGCUGUAUGAGUGUAUUGGUCUUCAUAAAGCUAGAUAACCGAAAGUAAAAACUCCUUCAAGG
		.((((.(((((.((((.(((((((((((((((.((((((..........)))))).))))))))))))))).)))).))))))))).... (-38.90)
		.((((.(((((.((((.(((((((((((((((.((((((..........)))))).))))))))))))))).)))).))))))))).... [-40.03]
		.((((.(((((.((((.(((((((((((((((.((((((..........)))))).))))))))))))))).)))).))))))))).... {-38.90 d=2.37}
		.((((.(((((.((((.(((((((((((((((.((((((..........)))))).))))))))))))))).)))).))))))))).... {-38.90 MEA=86.01}
		frequency of mfe structure in ensemble 0.160178; ensemble diversity 3.78
miRNA	14:+:115044381|Mir19b-1|Mir17hg	CACUGGUCUAUGGUUAGUUUUGCAGGUUUGCAUCCAGCUGUAUAAUAUUCUGCUGUGCAAAUCCAUGCAAAACUGACUGUGGUGGUGAAAA
		((((...(((((((((((((((((((((((((..((((.............)))))))))).)).))))))))))))))))).)))).... (-38.90)
		((((...(((((((((((((((((((((((((..((((.............)))))))))),)}.))))))))))))))))).)))).... [-39.86]
		((((...(((((((((((((((((((((((((..((((.............)))))))))).)).))))))))))))))))).)))).... {-38.90 d=3.05}
		((((...(((((((((((((((((((((((((..((((.............)))))))))).)).))))))))))))))))).)))).... {-38.90 MEA=86.22}
		frequency of mfe structure in ensemble 0.210849; ensemble diversity 4.68
miRNA	14:+:115044498|Mir92-1|Mir17hg	AACCCCUUUCUACACAGGUUGGGAUUUGUCGCAAUGCUGUGUUUCUCUGUAUGGUAUUGCACUUGUCCCGGCCUGUUGAGUUUGGUGGGGA
		..((((...((..((((((((((((..((.(((((((((((........)))))))))))))..))))))))))))..))......)))). (-41.30)
		..((((...({.{((((((((((((..((.(((((((((((,......,)))))))))))))..))))))))))))..})...,,.)))). [-42.75]
		..((((...((..((((((((((((..((.(((((((((((........)))))))))))))..))))))))))))..))......)))). {-41.30 d=5.33}
		..((((...((..((((((((((((..((.(((((((((((........)))))))))))))..))))))))))))..))......)))). {-41.30 MEA=82.61}
		frequency of mfe structure in ensemble 0.0950824; ensemble diversity 8.28
miRNA	14:+:64590731|Mir124a-1|Mir124a-1hg	AAAGGCCUCUCUCUCCGUGUUCACAGCGGACCUUGAUUUAAAUGUCCAUACAAUUAAGGCACGCGGUGAAUGCCAAGAAUGGGGCUGUCUG
		...((((((..(((..((((((((.(((..((((((((.............))))))))..))).))))))))..)))..))))))..... (-35.30)
		...((((((..(((..((((((((.(((..((((((((..........,,.))))))))..))).))))))))..)))..))))))..... [-36.18]
		...((((((..(((..((((((((.(((..((((((((.............))))))))..))).))))))))..)))..))))))..... {-35.30 d=1.97}
		...((((((..(((..((((((((.(((..((((((((.............))))))))..))).))))))))..)))..))))))..... {-35.30 MEA=87.31}
		frequency of mfe structure in ensemble 0.241717; ensemble diversity 3.08
miRNA	15:+:103285207|Mir148b	CUUAGCAUUUGAGGUGAAGUUCUGUUAUACACUCAGGCUGUGGCUCUGAAAGUCAGUGCAUCACAGAACUUUGUCUCGAAAGCUUUCUA
		...(((.((((((((((((((((((.((.(((((((((....)).))))......))).)).)))))))))))))))))).)))..... (-30.80)
		...(((.((((((({((((((((((.((.(((({{(((....}}.}}},..,,,}))).)).))))))))))}))))))).)))..... [-32.21]
		...(((.((((((((((((((((((.((.(((.(((((....)).))).......))).)).)))))))))))))))))).)))..... {-28.00 d=6.66}
		...(((.((((((((((((((((((.((.(((((((((....)).)))......)))).)).)))))))))))))))))).)))..... {-30.50 MEA=77.97}
		frequency of mfe structure in ensemble 0.100681; ensemble diversity 9.29
miRNA	15:+:82198188|Mir33	UGGCGGGCAGCUGUGGUGCAUUGUAGUUGCAUUGCAUGUUCUGGCAAUACCUGUGCAAUGUUUCCACAGUGCAUCACGGAGGCCUGCCCUG
		.(((((((..((((((((((((((....((((((((((....((.....))))))))))))....))))))))))))))..)))))))... (-49.80)
		.(((((((..((((((((((((((....((((((((((....{{.....)}})))))))))....))))))))))))))..)))))))... [-50.40]
		.(((((((..((((((((((((((....((((((((((....((.....))))))))))))....))))))))))))))..)))))))... {-49.80 d=2.02}
		.(((((((..((((((((((((((....((((((((((....((.....))))))))))))....))))))))))))))..)))))))... {-49.80 MEA=87.45}
		frequency of mfe structure in ensemble 0.378027; ensemble diversity 2.80
miRNA	15:+:85707400|Mirlet7b|Lncppara	ACGGACACCGCAGGGUGAGGUAGUAGGUUGUGUGGUUUCAGGGCAGUGAUGUUGCCCCUCCGAAGAUAACUAUACAACCUACUGCCUUCCCUGAGGCGCCCAGGG
		..((...((.(((((.(((((((((((((((((((((((.((((((.....)))))).......)).)))))))))))))))))))))))))).))...)).... (-53.20)
		..((...((.(((((.(((((((((((((((((((((((,((((((.....)))))).,..,,.,,.)))))))))))))))))))))))))).))...)).... [-54.90]
		..((...((.(((((.(((((((((((((((((((((...((((((.....))))))..........)))))))))))))))))))))))))).))...)).... {-53.10 d=5.20}
		..((...((.(((((.(((((((((((((((((((((((.((((((.....))))))....))....)))))))))))))))))))))))))).))...)).... {-53.00 MEA=96.32}
		frequency of mfe structure in ensemble 0.0634659; ensemble diversity 7.57
miRNA	17:+:17830877|Mir125a	CUGCCGGCCUCUGGGUCCCUGAGACCCUUUAACCUGUGAGGACGUCCAGGGUCACAGGUGAGGUUCUUGGGAGCCUGGCGCCUGGCCCAG
		..((((((..((((((.(((((((.((((..((((((((((....))....)))))))))))).))))))).)))))).))).))).... (-43.10)
		..((((((.,(,((,({((,((((.((((..((((((((((....))....)))))))))))).)))))))},)),)).))).))).... [-44.36]
		..((((((....((.((((.((((.((((..((((((((((....))....)))))))))))).)))))))).))....))).))).... {-41.40 d=9.34}
		..((((((..((((.((((.((((.((((..((((((((((....))....)))))))))))).)))))))).)).)).))).))).... {-40.50 MEA=76.77}
		frequency of mfe structure in ensemble 0.12905; ensemble diversity 12.07
miRNA	19:+:29135360|Mir101b	UGAACUGCCCUUUUUCGGUUAUCAUGGUACCGAUGCUGUAGCUCUGAAAGGUACAGUACUGUGAUAGCUGAAGAAUGGCGGUGCCAU
		...((((((.((((((((((((((((((......((((((.((.....)).)))))))))))))))))))))))).))))))..... (-39.60)
		.,.((((((.((((((((((((((((((,.....{(((((.((.....)).)))))))))))))))))))))))).))))))..,.. [-40.58]
		...((((((.((((((((((((((((((......((((((.((.....)).)))))))))))))))))))))))).))))))..... {-39.60 d=2.66}
		...((((((.((((((((((((((((((......((((((.((.....)).)))))))))))))))))))))))).))))))..... {-39.60 MEA=82.54}
		frequency of mfe structure in ensemble 0.204183; ensemble diversity 3.92
miRNA	2:+:131288126|Mir103-2	UGUCUUCGUGCUUUCAGCUUCUUUACAGUGCUGCCUUGUAGCAUUCAGGUCAAGCAGCAUUGUACAGGGCUAUGAAAGAACCAAGAAUGG
		..((((.((.(((((((((.((.(((((((((((((((.......))))....))))))))))).)))))..)))))).)).)))).... (-31.50)
		..((((.((.(((((((({{((.(((((((((({{(((..,,......),)))))))))))))).))))),.}))))).)).)))).... [-33.66]
		..((((.((.((((((((..((.(((((((((((.(((............)))))))))))))).)).))..)))))).)).)))).... {-28.80 d=7.04}
		..((((.((.((((((((.(((.(((((((((((.(((...(......).)))))))))))))).)))))..)))))).)).)))).... {-29.70 MEA=78.49}
		frequency of mfe structure in ensemble 0.0301185; ensemble diversity 9.51
miRNA	4:+:150068539|Mir34a	CUGUGAGUAAUUCUUUGGCAGUGUCUUAGCUGGUUGUUGUGAGUAUUAGCUAAGGAAGCAAUCAGCAAGUAUACUGCCCUAGAAGUGCUGCACAUU
		.((((((((.((((..(((((((((((.((((((((((...(((....))).....))))))))))))).))))))))..)))).)))).)))).. (-41.60)
		.((((((((.((((..(((((((((((.((((((((((...(((....))).....))))))))))))).))))))))..)))).)))).)))).. [-42.22]
		.((((((((.((((..(((((((((((.((((((((((...(((....))).....))))))))))))).))))))))..)))).)))).)))).. {-41.60 d=1.22}
		.((((((((.((((..(((((((((((.((((((((((...(((....))).....))))))))))))).))))))))..)))).)))).)))).. {-41.60 MEA=93.75}
		frequency of mfe structure in ensemble 0.366192; ensemble diversity 2.14
miRNA	5:+:24592192|Mir671|Chpf2	CAGGCCAGGAAGAGGAGGAAGCCCUGGAGGGGCUGGAGGUGAUGGAUGUUUUCCUCCGGUUCUCAGGGCUCCACCUCUUUCGAGCCGUAG
		..(((..((((((((.(((.((((((..(((((((((((.((.......)).)))))))))))))))))))).))))))))..))).... (-52.50)
		..(((..((((((((.((,,((((((..(((((((((((.((.......)}.)))))))))))))))))))).))))))))..))).... [-53.82]
		..(((..((((((((.((..((((((..(((((((((((.((.......)).))))))))))))))))).)).))))))))..))).... {-49.50 d=4.60}
		..(((..((((((((.((.(((((((..(((((((((((.((.......)).)))))))))))))))))))).))))))))..))).... {-52.50 MEA=83.39}
		frequency of mfe structure in ensemble 0.118026; ensemble diversity 6.17
miRNA	7:+:19181550|Mir330	UUGGCGAUCUCUGCCUCUCUGGGCCUGUGUCUUAGGCUCUUCAAGAUCCAACGAGCAAAGCACAGGGCCUGCAGAGAGGUAGCGCUCUGCUCCU
		..((((....(((((((((((((((((((.(((..((((.............)))).))))))).))))..)))))))))))))))........ (-41.50)
		..((((....(((((((((((((((((((.(((..((((.............)))).)))))))))}))..)))))))))))}}})..,,.... [-43.26]
		...(((....(((((((((((((((((((.(((..((((.............)))).)))))))).)))..))))))))))))))......... {-40.40 d=7.35}
		..((((....(((((((((((((((((((.(((..((((.............)))).)))))))).)))..)))))))))))))))........ {-41.50 MEA=82.91}
		frequency of mfe structure in ensemble 0.0572829; ensemble diversity 10.24
miRNA	7:+:3218698|Mir290a	GCCUCAUCUUGCGGUACUCAAACUAUGGGGGCACUUUUUUUUUUCUUUAAAAAGUGCCGCCUAGUUUUAAGCCCCGCCGGUUGAGAAAA
		..((((.((.((((..((.((((((.((.((((((((((.........)))))))))).))))))))..))..)))).)).)))).... (-37.10)
		..((((.((.((((..((.((((((.((.((((((((((.........)))))))))).))))))))..))..)))).)).)))).... [-37.56]
		..((((.((.((((..((.((((((.((.((((((((((.........)))))))))).))))))))..))..)))).)).)))).... {-37.10 d=1.48}
		..((((.((.((((..((.((((((.((.((((((((((.........)))))))))).))))))))..))..)))).)).)))).... {-37.10 MEA=86.65}
		frequency of mfe structure in ensemble 0.473676; ensemble diversity 2.67
miRNA	7:+:3218990|Mir291a	CACCUAUGUAGCGGCCAUCAAAGUGGAGGCCCUCUCUUGAGCCUGAAUGAGAAAGUGCUUCCACUUUGUGUGCCACUGCAUGGGGAAA
		..(((((((((.(((((.((((((((((((.((.(((((........))))).)).)))))))))))))).))).))))))))).... (-45.40)
		..(((((((((.(((((.((((((((((((.((.((((,........,)))).)).)))))))))))))).))).))))))))).... [-46.17]
		..(((((((((.(((((.((((((((((((.((.((((..........)))).)).)))))))))))))).))).))))))))).... {-45.20 d=3.63}
		..(((((((((.(((((.((((((((((((.((.((((..........)))).)).)))))))))))))).))).))))))))).... {-45.20 MEA=82.84}
		frequency of mfe structure in ensemble 0.287636; ensemble diversity 5.42
miRNA	7:+:3219262|Mir292	CCUCCAGCCUGUGAUACUCAAACUGGGGGCUCUUUUGGAUUUUCAUCGGAAGAAAAGUGCCGCCAGGUUUUGAGUGUCACCGGUUGAGAACU
		..(((((((.((((((((((((((((.(((.((((....(((((....))))))))).))).))))..)))))))))))).))))).))... (-43.60)
		.{({(((((.((((((((((((((((.(((.(((({...{{{{{....))))))))).))).))))..)))))))))))).)))))}),... [-45.42]
		.((.(((((.((((((((((((((((.(((.((((..................)))).))).))))..)))))))))))).))))))).... {-40.10 d=9.55}
		.((.(((((.((((((((((((((((.(((.(((((....((((....))))))))).))).))))..)))))))))))).))))))).... {-43.00 MEA=76.92}
		frequency of mfe structure in ensemble 0.0523951; ensemble diversity 13.57
miRNA	7:+:3219556|Mir291b	GAACAUACAGUGUCGAUCAAAGUGGAGGCCCUCUCCGCGGCUUGGCGGGAAAGUGCAUCCAUUUUGUUUGUCUCUGUGUGUACA
		..((((((((...(((.(((((((((.((.((.(((((......)))))..)).)).))))))))).)))...))))))))... (-36.00)
		..((((((((...(((.(((((((((.((.((.(((((......))))),.)).)).))))))))).)))...))))))))... [-36.73]
		..((((((((...(((.(((((((((.((.((..((((......))))...)).)).))))))))).)))...))))))))... {-34.90 d=2.59}
		..((((((((...(((.(((((((((.((.((.(((((......)))))..)).)).))))))))).)))...))))))))... {-36.00 MEA=80.14}
		frequency of mfe structure in ensemble 0.305878; ensemble diversity 4.08
miRNA	7:+:3220713|Mir294	AUUCCAUAUAGCCAUACUCAAAAUGGAGGCCCUAUCUAAGCUUUUAAGUGGAAAGUGCUUCCCUUUUGUGUGUUGCCAUGUGGAGAAA
		..(((((((.((.((((.(((((.((((((.((.(((..(((....)))))).)).)))))).))))).)))).)).))))))).... (-32.40)
		.,(((((((.((.((((.(((((.((((((.((.(((..{((....}))))).)).)))))).))))).)))).)).))))))),... [-33.45]
		..(((((((.((.((((.(((((.((((((.((.(((..(((....)))))).)).)))))).))))).)))).)).))))))).... {-32.40 d=2.31}
		..(((((((.((.((((.(((((.((((((.((.(((..(((....)))))).)).)))))).))))).)))).)).))))))).... {-32.40 MEA=83.80}
		frequency of mfe structure in ensemble 0.181386; ensemble diversity 3.40
miRNA	8:+:107551311|Wwp2|Mir140	CUCUCUGUGUCCUGCCAGUGGUUUUACCCUAUGGUAGGUUACGUCAUGCUGUUCUACCACAGGGUAGAACCACGGACAGGGUACUGGAGCAC
		((((..((((((((((.(((((((((((((.(((((((.((.((...)))).))))))).))))))))))))))).)))))))).))))... (-47.30)
		{{(({,((((((((((.(((((((((((((.(((((((.,({{....,.}),))))))).))))))))))))))).)))))))).))))... [-49.12]
		(((...((((((((((.(((((((((((((.(((((((..............))))))).))))))))))))))).))))))))..)))... {-44.50 d=6.60}
		((((..((((((((((.(((((((((((((.(((((((.((........)).))))))).))))))))))))))).)))))))).))))... {-47.10 MEA=81.54}
		frequency of mfe structure in ensemble 0.0523365; ensemble diversity 8.39
miRNA	9:+:106178924|Mirlet7g	UGCCUGAUUCCAGGCUGAGGUAGUAGUUUGUACAGUUUGAGGGUCUAUGAUACCACCCGGUACAGGAGAUAACUGUACAGGCCACUGCCUUGCCAGGAACAGUGCACC
		((((((.((((.(((.((((((((.((((((((((((.....((((.((.((((....))))))..)))))))))))))))).))))))))))).))))))).))).. (-51.10)
		((((((.((((.(((.((((((((.((((((((((((.....((((.((.((((....))))))..)))))))))))))))).))))))))))).))))))).))).. [-51.83]
		((((((.((((.(((.((((((((.((((((((((((.....((((.((.((((....))))))..)))))))))))))))).))))))))))).))))))).))).. {-51.10 d=2.38}
		((((((.((((.(((.((((((((.((((((((((((.....((((.((.((((....))))))..)))))))))))))))).))))))))))).))))))).))).. {-51.10 MEA=103.99}
		frequency of mfe structure in ensemble 0.305862; ensemble diversity 3.92
miRNA	9:+:122682959|Gm47135|Mir138-1	AUGGUGUUGUGGGACAGCUGGUGUUGUGAAUCAGGCCGUUGCCAAUCAGAGAACGGCUACUUCACAACACCAGGGCCACACUGCACUGCAA
		..(((((.(((((....(((((((((((((...(((((((...........)))))))..)))))))))))))..)).))).))))).... (-43.60)
		..(((((.(((((....(((((((((((((...(((((((...........)))))))..)))))))))))))..)).))).))))).... [-44.36]
		..(((((.(((((....(((((((((((((...(((((((...........)))))))..)))))))))))))..)).))).))))).... {-43.60 d=3.80}
		..(((((.(((((....(((((((((((((...(((((((...........)))))))..)))))))))))))..)).))).))))).... {-43.60 MEA=85.82}
		frequency of mfe structure in ensemble 0.292668; ensemble diversity 5.60
miRNA	9:+:41582002|Gm28119|Mir125b-1	UUGCGCUCCCCUCAGUCCCUGAGACCCUAACUUGUGAUGUUUACCGUUUAAAUCCACGGGUUAGGCUCUUGGGAGCUGCGGGUCGUGCCUUU
		..((((..(((.((((.(((((((.(((((((((((..(((((.....))))).))))))))))).))))))).)))).)))..)))).... (-42.80)
		..((((..(((.((((.(((((((.(((((((((((..(((((.....))))).))))))))))).))))))).)))).)))..)))).... [-43.25]
		..((((..(((.((((.(((((((.(((((((((((..(((((.....))))).))))))))))).))))))).)))).)))..)))).... {-42.80 d=3.17}
		..((((..(((.((((.(((((((.(((((((((((..(((((.....))))).))))))))))).))))))).)))).)))..)))).... {-42.80 MEA=87.18}
		frequency of mfe structure in ensemble 0.479152; ensemble diversity 5.25
miRNA	X:+:142739081|Mir652	CAGCUAUGUACUGCACAACCCUAGGAGGGGGUGCCAUUCACAUAGAGUAUAAUUGAAUGGCGCCACUAGGGUUGUGCAGUGUACAGCCUAC
		..(((.((((((((((((((((((.....(((((((((((..((.....))..))))))))))).)))))))))))))))))).))).... (-49.00)
		..(((.((((((((((((((((((.....(((((((((((..({.....)}..))))))))))).)))))))))))))))))).))).... [-49.77]
		..(((.((((((((((((((((((.....(((((((((((..((.....))..))))))))))).)))))))))))))))))).))).... {-49.00 d=2.59}
		..(((.((((((((((((((((((.....(((((((((((..((.....))..))))))))))).)))))))))))))))))).))).... {-49.00 MEA=86.52}
		frequency of mfe structure in ensemble 0.288871; ensemble diversity 4.17
miRNA	X:+:151913308|Mir98	CUGCACAUGCUGGGGUGAGGUAGUAAGUUGUAUUGUUGUGGGGUAGGGAUUUUAGGCCCCAGUAAGAAGAUAACUAUACAACUUACUACUUUCCUUGGUGUGUGGCAUA
		.((((((((((((((.(((((((((((((((((.((((((((((...........)))))).........)))).)))))))))))))))))))))))))))).))).. (-48.90)
		.((((((((((((((.(((((((((((((((((.((((((((((...........)))))}........,)))).))))))))))))))))))))))))))))},)).. [-50.48]
		.((((((((((((((.(((((((((((((((((.((((((((((...........)))))).........)))).))))))))))))))))))))))))))))).)).. {-48.90 d=3.55}
		.((((((((((((((.(((((((((((((((((.((((((((((...........)))))).........)))).))))))))))))))))))))))))))))).)).. {-48.90 MEA=102.98}
		frequency of mfe structure in ensemble 0.0775369; ensemble diversity 5.18
miRNA	1:-:176772339|Mir350	UGCUCCUACAAGAGUAAAGUGCAUGCGCUUUGGGACAGUGAGGAAAAUAAUGUUCACAAAGCCCAUACACUUUCACCCUUUAGGAGAGUUG
		..((((((.(((.((((((((.(((.(((((((((((.............))))).)))))).))).)))))).)).)))))))))..... (-32.10)
		..((((((.(((.((((((((.(((.(((((((((((.............))))).)))))).))).)))))).)).)))))))))..... [-32.50]
		..((((((.(((.((((((((.(((.(((((((((((.............))))).)))))).))).)))))).)).)))))))))..... {-32.10 d=0.94}
		..((((((.(((.((((((((.(((.(((((((((((.............))))).)))))).))).)))))).)).)))))))))..... {-32.10 MEA=89.20}
		frequency of mfe structure in ensemble 0.518422; ensemble diversity 1.76
miRNA	10:-:93963782|Mir331|Vezt	UUGUUUGGGUUUGUUCUAGGUAUGGUCCCAGGGAUCCCAGAUCAAACCAGGCCCCUGGGCCUAUCCUAGAACCAACCUAAACCCGU
		..(((((((((.((((((((.((((.(((((((...((...........)).))))))).)))))))))))).))))))))).... (-43.00)
		..(((((((((.((((((((.{{((.(((((((...({...........)).))))))),)}}})))))))).))))))))).... [-43.83]
		..(((((((((.((((((((.((((.(((((((...((...........)).))))))).)))))))))))).))))))))).... {-43.00 d=4.58}
		..(((((((((.((((((((.((((.(((((((...((...........)).))))))).)))))))))))).))))))))).... {-43.00 MEA=79.40}
		frequency of mfe structure in ensemble 0.262021; ensemble diversity 5.66
miRNA	11:-:77078085|Mir423	UAAAGGAAGUUAGGCUGAGGGGCAGAGAGCGAGACUUUUCUAUUUUCCAAAAGCUCGGUCUGAGGCCCCUCAGUCUUGCUUCCUACCCC
		...(((((((.((((((((((((..(((.((((.(((((.........))))))))).)))...)))))))))))).)))))))..... (-48.80)
		...(((((((.((((((((((((..(((.((((.(((((.........))))))))).)))...)))))))))))).)))))))..... [-49.09]
		...(((((((.((((((((((((..(((.((((.(((((.........))))))))).)))...)))))))))))).)))))))..... {-48.80 d=0.54}
		...(((((((.((((((((((((..(((.((((.(((((.........))))))))).)))...)))))))))))).)))))))..... {-48.80 MEA=87.97}
		frequency of mfe structure in ensemble 0.626848; ensemble diversity 0.97
miRNA	13:-:48536024|6720427I07Rik|Mirlet7d	AAUGGGUUCCUAGGAAGAGGUAGUAGGUUGCAUAGUUUUAGGGCAGAGAUUUUGCCCACAAGGAGUUAACUAUACGACCUGCUGCCUUUCUUAGGGCCUUAUUAU
		((((((.((((((((.((((((((((((((.((((((...(((((((...)))))))..........)))))).)))))))))))))))))))))).)))))).. (-49.40)
		{(((((.{((((((((((((((((((((((.((((((...(((((((...)))))))..........)))))).))))))))))))))))))))))}))}))}.. [-51.69]
		((((((.((((((((.((((((((((((((.((((((...(((((((...)))))))..........)))))).)))))))))))))))))))))))).)))).. {-48.30 d=7.81}
		((((((.((((((((.((((((((((((((.((((((...(((((((...)))))))..........)))))).)))))))))))))))))))))))).)))).. {-48.30 MEA=92.55}
		frequency of mfe structure in ensemble 0.0243348; ensemble diversity 10.60
miRNA	13:-:48537833|Mirlet7f-1|6720427I07Rik	CUUGCUCUAUCAGAGUGAGGUAGUAGAUUGUAUAGUUGUGGGGUAGUGAUUUUACCCUGUUUAGGAGAUAACUAUACAAUCUAUUGCCUUCCCUGAGGAGUAGACUU
		.(((((((.((((...((((((((((((((((((((((((((((((.....))))))).........)))))))))))))))))))))))..))))))))))).... (-49.20)
		.(((((((.((((...((((((((((((((((((((((((((((((.....))))))).........)))))))))))))))))))))))..))))))))))).... [-49.93]
		.(((((((.((((...((((((((((((((((((((((((((((((.....))))))).........)))))))))))))))))))))))..))))))))))).... {-49.20 d=1.59}
		.(((((((.((((...((((((((((((((((((((((((((((((.....))))))).........)))))))))))))))))))))))..))))))))))).... {-49.20 MEA=104.31}
		frequency of mfe structure in ensemble 0.306462; ensemble diversity 2.64
miRNA	13:-:48538188|Mirlet7a-1|6720427I07Rik	CUCUUCACUGUGGGAUGAGGUAGUAGGUUGUAUAGUUUUAGGGUCACACCCACCACUGGGAGAUAACUAUACAAUCUACUGUCUUUCCUAAGGUGAUGGAAA
		.((((((((.(((((.(((((((((((((((((((((.....(((...((((....)))).))))))))))))))))))))))))))))).))))).))).. (-43.40)
		.(({(((((.(((((.(((((((((((((((((((((.....(((...((({....}))).))))))))))))))))))))))))))))).))))).))}.. [-44.76]
		.((((((((.(((((.(((((((((((((((((((((.....(((...((((....)))).))))))))))))))))))))))))))))).))))).))).. {-43.40 d=5.05}
		.((((((((.(((((.(((((((((((((((((((((.....(((...((((....)))).))))))))))))))))))))))))))))).))))).))).. {-43.40 MEA=94.04}
		frequency of mfe structure in ensemble 0.109184; ensemble diversity 7.87
miRNA	14:-:61631892|Mir16-1|Dleu2	AUGUCAGCGGUGCCUUAGCAGCACGUAAAUAUUGGCGUUAAGAUUCUGAAAUUACCUCCAGUAUUGACUGUGCUGCUGAAGUAAGGUUGGCAAUA
		.(((((((..(((.((((((((((((.((((((((...(((..........)))...)))))))).)).)))))))))).)))..)))))))... (-36.20)
		.(((((((..(((.((((((((((({.((((((((.,,,,,..........))),..)))))))).}).)))))))))).)))..)))))))... [-37.79]
		.(((((((..(((.((((((((((((.((((((((......................)))))))).)).)))))))))).)))..)))))))... {-35.20 d=4.78}
		.(((((((..(((.((((((((((((.((((((((......................)))))))).)).)))))))))).)))..)))))))... {-35.20 MEA=85.73}
		frequency of mfe structure in ensemble 0.0762362; ensemble diversity 6.62
miRNA	15:-:73254819|Mir151	UCGCGAAAGGACGGGAGCUCCUCGAGUGUCAGAUCAUACAGAGGAGGGAUGAUCUGACUCCGAGGAACUCCUGUCCCUAGCAGUAU
		..((....(((((((((.((((((...((((((((((...........))))))))))..)))))).)))))))))...))..... (-43.30)
		..((....(((((((((.((((((...((((((((((...........))))))))))..)))))).)))))))))...))..... [-43.50]
		..((....(((((((((.((((((...((((((((((...........))))))))))..)))))).)))))))))...))..... {-43.30 d=0.69}
		..((....(((((((((.((((((...((((((((((...........))))))))))..)))))).)))))))))...))..... {-43.30 MEA=84.79}
		frequency of mfe structure in ensemble 0.725955; ensemble diversity 1.32
miRNA	16:-:17124070|Mir130b	ACAGGCUUGUUGGACACUCUUUCCCUGUUGCACUACUGUGGGCCUCUGGGAAGCAGUGCAAUGAUGAAAGGGCAUCUGUCGGGCCAGCUA
		...((((((..(((..(((((((..(((((((((.((.....((...))..)).)))))))))..)))))))..)))..))))))..... (-31.60)
		...(((({(,{{((,,(((((((..,((((((({.{({{...((...})..,)})))))))),..)))))))..}})},)})))},,,,. [-33.73]
		...((((((..(((..(((((((...((((((((...((...((...))...))))))))))...)))))))..)))..))))))..... {-31.40 d=13.76}
		...((((((..(((..(((((((...(((((((...(((...((...))...))))))))))...)))))))..)))..))))))..... {-31.40 MEA=69.42}
		frequency of mfe structure in ensemble 0.0313742; ensemble diversity 16.95
miRNA	16:-:17124417|Mir301b	CUGCUGGCUGCGGGUGCUCUGACUAGGUUGCACUACUGUGCUGUGAGAAGCAGUGCAAUGGUAUUGUCAAAGCAUCUGGGACCAGCCUCG
		..(((((((.((((((((.((((...((((((((.....(((......)))))))))))......)))).)))))))))).))))).... (-37.90)
		..(((((({.((((((((.((((...((((((({....{(((......)))))))))))......)))).))))))))}).))))).... [-39.01]
		..(((((((.((((((((.((((...(((((((......(((......))).)))))))......)))).)))))))))).))))).... {-35.20 d=5.23}
		..(((((((.((((((((.((((...((((((((.....(((......)))))))))))......)))).)))))))))).))))).... {-37.90 MEA=81.91}
		frequency of mfe structure in ensemble 0.164027; ensemble diversity 8.35
miRNA	19:-:34820699|Mir107	UUUUCUCUGUGCUUUCAGCUUCUUUACAGUGUUGCCUUGUGGCAUGGAGUUCAAGCAGCAUUGUACAGGGCUAUCAAAGCACAGAGAGCUC
		..(((((((((((((.((((.((.(((((((((((.(((.(((.....))))))))))))))))).))))))...)))))))))))))... (-41.40)
		..{((((((((((((.((({{((.(((((((((({,(((.{((.....))})))))))))))))).))))))...))))))))))))}... [-43.06]
		..(((((((((((((.((((.((.(((((((((((.(((.(((.....))))))))))))))))).))))))...)))))))))))))... {-41.40 d=3.36}
		..(((((((((((((.((((.((.(((((((((((.(((.(((.....))))))))))))))))).))))))...)))))))))))))... {-41.40 MEA=85.36}
		frequency of mfe structure in ensemble 0.0672618; ensemble diversity 4.19
miRNA	2:-:174267057|Mir296	AGAGGGCCUUUCUGGAGGGCCCCCCCUCAAUCCUGUUGUGCUCGCUUCAGAGGGUUGGGUGGAGGCUCUCCUGAAGGUGUCCGCAG
		...(((((((((.((((((((.((.(((((((((.(((.........)))))))))))).)).)))))))).))))).)))).... (-44.60)
		...(((((((((.((((((((.((,(((((((((.,{(,....,,..)},))))))))).)).)))))))).))))).)))).... [-45.54]
		...(((((((((.((((((((.((.(((((((((..((.........)).))))))))).)).)))))))).))))).)))).... {-43.90 d=5.16}
		...(((((((((.((((((((.((.(((((((((..((.........)).))))))))).)).)))))))).))))).)))).... {-43.90 MEA=78.43}
		frequency of mfe structure in ensemble 0.218314; ensemble diversity 7.16
miRNA	4:-:101346956|E130102H24Rik|Mir101a	CAGGCUGCCCUGGCUCAGUUAUCACAGUGCUGAUGCUGUCCAUUCUAAAGGUACAGUACUGUGAUAACUGAAGGAUGGCAGCCAUCU
		..(((((((.....((((((((((((((((((.((((............)))))))))))))))))))))).....))))))).... (-47.00)
		..(((((((....{((((((((((((((((((.((((............)))))))))))))))))))))).}...))))))).... [-47.72]
		..(((((((....(((((((((((((((((((.((((............)))))))))))))))))))))).)...))))))).... {-46.80 d=1.68}
		..(((((((....(((((((((((((((((((.((((............)))))))))))))))))))))).)...))))))).... {-46.80 MEA=84.23}
		frequency of mfe structure in ensemble 0.311612; ensemble diversity 2.56
miRNA	4:-:135416560|Mir700|Rcan3	UUCCUUCACUGGGAGUAAGGCUCCUUCCUGUGCUUGCAGGGGAGAAAUACGAACUGCACGCGGGAACCGAGUCCACCCCCAGUGUGGUGGUG
		..((..(((((((.((..(((((.((((((((..(((((..............)))))))))))))..))))).)).))))))).))..... (-38.00)
		..(({.(((((((.((..(((((.((((((((..(((((..............)))))))))))))..))))).)).))))))).)).},.. [-39.33]
		...((.(((((((.((..(((((.((((((((..(((((..............)))))))))))))..))))).)).))))))).))..... {-37.90 d=3.17}
		..(((.(((((((.((..(((((.((((((((..(((((..............)))))))))))))..))))).)).))))))).)).)... {-37.90 MEA=87.03}
		frequency of mfe structure in ensemble 0.115829; ensemble diversity 4.85
miRNA	4:-:156053915|Gm13648|Mir429	GCCCUGCUGAUGGAUGUCUUACCAGACAUGGUUAGAUCUGGAUGCAUCUGUCUAAUACUGUCUGGUAAUGCCGUCCAUCCACGGCCUUA
		(((.((..(((((((((.((((((((((..(((((((..(((....))))))))))..)))))))))).)).))))))))).))).... (-36.30)
		(((.((..(((((((((.((((((((((..(((((((..({{....})})))))))..)))))))))).),}))))))))).))).... [-38.07]
		(((.((..(((((((((.((((((((((..(((((((..(((....))))))))))..)))))))))).).)))))))))).))).... {-36.30 d=4.29}
		(((.((..(((((((((.((((((((((..(((((((..(((....))))))))))..)))))))))).).)))))))))).))).... {-36.30 MEA=81.45}
		frequency of mfe structure in ensemble 0.0564199; ensemble diversity 6.12
miRNA	4:-:56895231|Mir32	UUGCUCUGGUGGAGAUAUUGCACAUUACUAAGUUGCAUGUUGUCACGGCCUCAAUGCAAUUUAGUGUGUGUGAUAUUUUCACAUGAGUGCAU
		..((((..(((((((((((((((((.(((((((((((((..((....))..)).))))))))))))))))))))))))))))..)))).... (-42.10)
		.,((((..(((((((((((((((({,(((((((((((((..({....))..}.)))))))))))))))))))))))))))))..)))),... [-43.78]
		..((((..(((((((((((((((((.(((((((((((((..((....))..).)))))))))))))))))))))))))))))..)))).... {-42.10 d=4.27}
		..((((..(((((((((((((((((.(((((((((((((..((....))..).)))))))))))))))))))))))))))))..)))).... {-42.10 MEA=85.16}
		frequency of mfe structure in ensemble 0.0655844; ensemble diversity 5.81
miRNA	4:-:88910576|Mir31|Gm49890	UCGGAACUGGAGAGGAGGCAAGAUGCUGGCAUAGCUGUUGAACUGAGAACCUGCUAUGCCAACAUAUUGCCAUCUUUCCUGUCUGACAG
		((((.((.(((((((.(((((.(((.(((((((((.(((........)))..))))))))).))).))))).))))))).))))))... (-43.10)
		(((({,(.(((((((.(((((.(((.(((((((((.(((........)))..))))))))).))).))))).))))))).))))))... [-44.16]
		(((((.(.(((((((.(((((.(((.(((((((((.(((........)))..))))))))).))).))))).))))))).))))))... {-43.10 d=1.87}
		(((((.(.(((((((.(((((.(((.(((((((((.(((........)))..))))))))).))).))))).))))))).))))))... {-43.10 MEA=85.75}
		frequency of mfe structure in ensemble 0.178739; ensemble diversity 2.58
miRNA	5:-:138165331|Mcm7|Mir25	CUGGCCAGUGUUGAGAGGCGGAGACUUGGGCAAUUGCUGGACGCUGCCCUGGGCAUUGCACUUGUCUCGGUCUGACAGUGCCGGCCCAAC
		..((((.((((((..((((.(((((..(((((((..((((........))))..))))).)).))))).))))..)))))).)))).... (-36.20)
		..((((.(({(((..((((.(((((..{{(((({,(((((......,)}..)))))))).}}.))))).))))..)))})).)))).... [-38.20]
		..((((.((((((..((((.(((((..(((((((.(((.............)))))))).)).))))).))))..)))))).)))).... {-34.90 d=9.73}
		..((((.((((((..((((.(((((..(((((((.(((((.......))..)))))))).)).))))).))))..)))))).)))).... {-36.10 MEA=75.10}
		frequency of mfe structure in ensemble 0.0391676; ensemble diversity 15.13
miRNA	5:-:138165745|Mir106b	CAGCCCUGCUGGGACUAAAGUGCUGACAGUGCAGAUAGUGGUCCUCUCUGUGCUACCGCACUGUGGGUACUUGCUGCUCCAGCAGGGCACGU
		..(((((((((((....(((((((.(((((((((((((.((....)))))).))...))))))).))))))).....))))))))))).... (-47.60)
		..(((((((((((....(((((((.((((((({{{(((,({....}.))}),)),..))))))).)))))))....},)))))))))).... [-49.42]
		..(((((((((((....(((((((.(((((((((((((.........)))).))...))))))).)))))))....).)))))))))).... {-47.20 d=6.48}
		..(((((((((((....(((((((.(((((((((((((.(.....).)))).))...))))))).)))))))....).)))))))))).... {-47.90 MEA=81.74}
		frequency of mfe structure in ensemble 0.0521574; ensemble diversity 8.75
miRNA	6:-:51269828|Mir148a	UUGGUCUUUUGAGACAAAGUUCUGAGACACUCCGACUCUGAGUAUGAUAGAAGUCAGUGCACUACAGAACUUUGUCUCUAGAGGCUGUGG
		..(((((((.((((((((((((((((.((((..(((((((.......))).))))))))..)).)))))))))))))).))))))).... (-37.70)
		..(((((((.((((((((((((((((.((((..(((((((.......))),})))))))..)).)))))))))))))).))))))).... [-38.92]
		..(((((((.((((((((((((((((.((((..(((((((.......))).))))))))..)).)))))))))))))).))))))).... {-37.70 d=2.24}
		..(((((((.((((((((((((((((.((((..(((((((.......))).))))))))..)).)))))))))))))).))))))).... {-37.70 MEA=86.04}
		frequency of mfe structure in ensemble 0.137907; ensemble diversity 3.02
miRNA	7:-:141221406|Mir210	CUCCAGGCUCAGGACAGCCACUGCCCACCGCACACUGCGUUGCUCCGGACCCACUGUGCGUGUGACAGCGGCUGAUCUGUCCCUGGGCAG
		.((((((..((((.(((((.(((..(((((((((.((.(((......))).)).)))))).))).))).))))).))))..))))))... (-44.20)
		.{(((((..((((.(((((.(((..(((((((((.((.(((......))).)).)))))).))).))).))))).))))..)))))}... [-44.81]
		.((((((..((((.(((((.(((..(((((((((.((.(((......))).)).)))))).))).))).))))).))))..))))))... {-44.20 d=1.04}
		.((((((..((((.(((((.(((..(((((((((.((.(((......))).)).)))))).))).))).))))).))))..))))))... {-44.20 MEA=88.09}
		frequency of mfe structure in ensemble 0.371578; ensemble diversity 1.56
miRNA	8:-:84178719|Mir181d	GCAAAGGUCACAAUUAACAUUCAUUGUUGUCGGUGGGUUGUGAGGAGGCAGCCAGACCCACCGGGGGAUGAAUGUCACUGUGGCUGGGCCAA
		((...(((((((....(((((((((....((((((((((....((......)).))))))))))..)))))))))...)))))))..))... (-37.80)
		((...(((((((....(((((((((.,,.((((((((((,,..,,......}}.))))))))))..)))))))))...)))))))..))... [-39.26]
		((...(((((((....(((((((((....((((((((((...............))))))))))..)))))))))...)))))))..))... {-37.10 d=3.88}
		((...(((((((....(((((((((....((((((((((...............))))))))))..)))))))))...)))))))..))... {-37.10 MEA=84.81}
		frequency of mfe structure in ensemble 0.0934007; ensemble diversity 6.25
miRNA	9:-:51103043|Mir34c	CUGAGUCUAGUUACUAGGCAGUGUAGUUAGCUGAUUGCUAAUAGUACCAAUCACUAACCACACAGCCAGGUAAAAAGACUGAAAU
		...(((((..(((((.(((.((((.(((((.((((((.((....)).))))))))))).)))).))).)))))..)))))..... (-31.00)
		...(((((..(((((.(((.((((.(((((.((((((.({....}).))))))))))).)))).))).)))))..)))))..... [-31.60]
		...(((((..(((((.(((.((((.(((((.((((((.((....)).))))))))))).)))).))).)))))..)))))..... {-31.00 d=1.38}
		...(((((..(((((.(((.((((.(((((.((((((.((....)).))))))))))).)))).))).)))))..)))))..... {-31.00 MEA=82.42}
		frequency of mfe structure in ensemble 0.380638; ensemble diversity 2.16
miRNA	9:-:67236662|Mir190a	CUGCAGGCCUCUGUGUGAUAUGUUUGAUAUAUUAGGUUGUUAUUUAAUCCAACUAUAUAUCAAGCAUAUUCCUACAGUGUCUUGCCCUG
		..(((((...(((((.((((((((((((((((..(((((..........)))))))))))))))))))))..)))))...))))).... (-30.60)
		..((((({..(((((.((((((((((((((((..(((((..........)))))))))))))))))))))}.))))).},))))).... [-32.11]
		..((((((..(((((.((((((((((((((((..(((((..........)))))))))))))))))))).).))))).).))))).... {-29.90 d=5.29}
		..((((((..(((((.((((((((((((((((..(((((..........)))))))))))))))))))).).))))).).))))).... {-29.90 MEA=81.18}
		frequency of mfe structure in ensemble 0.0860662; ensemble diversity 7.53
miRNA	X:-:103572929|Mir421	CACGUGUAACAUCCGGAGUAAUUUACAAACAACUUACUUUUUUAGAAUCAAGUUGUCUGUAAUUAACCCGCGGACGAGACACAUCUC
		...((((....((((..((...(((((.(((((((..(((....)))..))))))).)))))...))...))))....))))..... (-19.90)
		...((((....((((,.,({{,(((((.(((((((..(({....)))..))))))).)))))}},,,,,.})))....))))..... [-21.69]
		...((((....((((....((.(((((.(((((((..(((....)))..))))))).)))))))......))))....))))..... {-17.20 d=7.46}
		...((((....((((...(((.(((((.(((((((..(((....)))..))))))).)))))))).....))))....))))..... {-19.50 MEA=74.77}
		frequency of mfe structure in ensemble 0.0549811; ensemble diversity 9.96
miRNA	X:-:52741852|Mir92-2	UGCCCAUUCAUCCACAGGUGGGGAUUGGUGGCAUUACUUGUGUUAGAUAUAAAGUAUUGCACUUGUCCCGGCCUGAGGAAGAAAGAGGGUU
		.((((.(((.(((.(((((.(((((.((((.((.(((((((((...)))).))))).)))))).))))).))))).))).)))...)))). (-41.40)
		.((((.(((.(((.(((((.(((((.(((,{((.(((((((((...})))}))))).)))))).))))).))))).))).)))...)))). [-43.16]
		.((((.(((.(((.(((((.(((((.(((.(((.(((((((((...)))).))))).)))))).))))).))))).))).)))...)))). {-41.40 d=4.68}
		.((((.(((.(((.(((((.(((((.(((.(((.(((((((((...)))).))))).)))))).))))).))))).))).)))...)))). {-41.40 MEA=83.87}
		frequency of mfe structure in ensemble 0.0579643; ensemble diversity 6.31
miRNA	X:-:52741990|Mir19b-2	UUGCUACUUACGAUUAGUUUUGCAGAUUUGCAGUUCAGCGUAUAUGUGAAUAUAUGGCUGUGCAAAUCCAUGCAAAACUGAUUGUGGGAAUGUGUA
		......((((((((((((((((((((((((((...((((((((((....)))))).))))))))))))..))))))))))))))))))........ (-40.80)
		..,,..((((((((((((((((((((((((((...((((((((((....)))))),})))))))))))..))))))))))))))))))...,.... [-41.93]
		......((((((((((((((((((((((((((...((((((((((....)))))).))))))))))))..))))))))))))))))))........ {-40.80 d=3.32}
		......((((((((((((((((((((((((((...((((((((((....)))))).))))))))))))..))))))))))))))))))........ {-40.80 MEA=90.46}
		frequency of mfe structure in ensemble 0.16008; ensemble diversity 5.21
miRNA	X:-:53053275|Mir351	CAUGGCACCUCCGUUUCCCUGAGGAGCCCUUUGAGCCUGGAGUGAAAAAAAAAAACAGGUCAAGAGGCGCCUGGGAACUGGAGAAGAGUGUUA
		..(((((((((((.(((((..(((.(((.(((((.((((................))))))))).))).)))))))).)))))....)))))) (-36.80)
		..{((((((((((.(((((..(((.(((.(((((.((((................))))))))).))).)))))))).)))))....)))))} [-37.81]
		..(((((((((((.(((((..(((.(((.(((((.((((................))))))))).))).)))))))).)))))....)))))) {-36.80 d=3.52}
		..(((((((((((.(((((..(((.(((.(((((.((((................))))))))).))).)))))))).)))))....)))))) {-36.80 MEA=87.69}
		frequency of mfe structure in ensemble 0.193947; ensemble diversity 5.67
miRNA	2:-:84741115|Mir130a	UUGCUGCUGGCCGGAGCUCUUUUCACAUUGUGCUACUGUCUAACGUGUACCGAGCAGUGCAAUGUUAAAAGGGCAUCGGCCUUGUAGUACU
		.((((((.((((((.((((((((.((((((((((.((...............)).)))))))))).)))))))).))))))..)))))).. (-41.70)
		.((((((.((((((.((((((((.((((((((((.((...............)).)))))))))).)))))))).))))))..)))))).. [-42.46]
		.((((((.((((((.((((((((.((((((((((.((...............)).)))))))))).)))))))).))))))..)))))).. {-41.70 d=4.14}
		.((((((.((((((.((((((((.((((((((((.((...............)).)))))))))).)))))))).))))))..)))))).. {-41.70 MEA=84.52}
		frequency of mfe structure in ensemble 0.292071; ensemble diversity 6.77
miRNA	2:+:122640872|AA467197|Mir147	CACUCUAUGAAUCUAGUGGAAACAUUUCUGCACAAACUAGAUGUUGAUGCCAGUGUGCGGAAAUGCUUCUGCUACAUUUGUAGGGUUUG
		.(((((((((((.((((((((.((((((((((((......((....)).....)))))))))))).)))))))).)))))))))))... (-36.50)
		.(((((((((((.((((((((.((((((((((((..,...,,....,}.....)))))))))))).)))))))).)))))))))))... [-37.38]
		.(((((((((((.((((((((.((((((((((((...................)))))))))))).)))))))).)))))))))))... {-35.40 d=2.86}
		.(((((((((((.((((((((.((((((((((((...................)))))))))))).)))))))).)))))))))))... {-35.40 MEA=83.36}
		frequency of mfe structure in ensemble 0.241528; ensemble diversity 4.42
non-miRNA	14:+:45329828|Psmc6	AUCCCCUAUGAGCGACGGCUUCUCAUCAUGGCGGACCCUAGAGAUAAGGCGCUUCAGGACUAUCGCAAGAAGCUGCUAGAGCACAAGGAGA
		.((.(((.((.((..((((((((.......((((..(((.(((........))).)))....)))).)))))))).....)).))))).)) (-20.60)
		.{(.(((.((.((..((((((((.....,,((({..(((.(((........))).)))....)))).)))))))).....)).))))).}, [-22.02]
		..(.(((.((.((..((((((((.......((((..(((.(((........))).)))....)))).)))))))).....)).))))).). {-19.90 d=11.80}
		..(.(((.((.((..((((((((.......((((..(((.(((........))).)))....)))).)))))))).....)).))))).). {-19.90 MEA=73.05}
		frequency of mfe structure in ensemble 0.100668; ensemble diversity 18.76
non-miRNA	8:+:111940720|Gabarapl2	CCGGAAGUCCCGCCUGUGGAGUAGUCGUCGCUGCCGCCGCCGCCUCCGUUGUUGUUGUGGUCGCUUCGCCGAAGUCCGCGGCUCGAAGAGCCGGCUC
		((((...((..(((.(((((....(((.((..((.(((((.((..........)).))))).))..)).)))..))))))))..))....))))... (-34.00)
		((((...((..(((.(((((....(((.((..((.(((((.((..........)).))))).))..)).)))..))))))))..))....))))... [-34.43]
		((((...((..(((.(((((....(((.((..((.(((((.((..........)).))))).))..)).)))..))))))))..))....))))... {-34.00 d=7.32}
		((((...((..(((.(((((....(((.((..((.(((((.((..........)).))))).))..)).)))..))))))))..))....))))... {-34.00 MEA=87.03}
		frequency of mfe structure in ensemble 0.500535; ensemble diversity 12.89
non-miRNA	19:+:8725252|Snhg1	UGACAAAUCUCAGGCAUUCAAAGGUUCUGUUAGCAGUGCCAUACUUGUGGGUUUACAGAGAUGGUGUG
		..(((.(((((((((...(((.(((.(((....))).)))....)))...))))...)))))..))). (-13.00)
		,{((({((((,.({....|..}|||},||}},.|},.|||{{..{{{({....}})})})))}})}}. [-14.49]
		.(((((((((...........))))).))))......(((((....((......))....)))))... { -6.70 d=19.02}
		.(((((((((..(.....)..))))).))))......(((((..(((((....)))))..)))))... {-11.20 MEA=39.21}
		frequency of mfe structure in ensemble 0.0892716; ensemble diversity 24.62
non-miRNA	18:+:34808581|Kdm3b	AUGACUCCUCGAGCAGGGAUUCCUUCACACAAAGCCUCGAGAGCCUGACUUCAGGCCUGUGUAAAGGCAGAUCUGUUCUCGGAGCAGAUA
		.((.((((..(((((((....((((.(((((..((((.(((.......))).)))).))))).))))....)))))))..)))))).... (-33.00)
		.((.((((..(((((((....((((.(((((..((((.(((.......}))})))).))))).))))....)))))))..)))))).... [-34.06]
		.((.((((..(((((((....((((.(((((..((((...............)))).))))).))))....)))))))..)))))).... {-29.60 d=4.97}
		.((.((((..(((((((....((((.(((((..((((.(((.......))).)))).))))).))))....)))))))..)))))).... {-33.00 MEA=82.19}
		frequency of mfe structure in ensemble 0.178326; ensemble diversity 7.36
non-miRNA	11:+:98973811|Rara	CAGAACUGGGUACCUUCCAGGGGGGACAGGAAGGAGAAGGCAGUGACUCUGUGGACAGAGGCCUGGACCCAAGAUGGACUGCCCUCUUCCGGCA
		..(((..(((((...((((..(((..((((.........((((.....)))).........))))..)))....)))).)))))..)))..... (-32.70)
		..(((..(((((...((((..(((..((((.........((((.....)))).........))))..)))....)))).)))))..)))..... [-33.00]
		..(((..(((((...((((..(((..((((.........((((.....)))).........))))..)))....)))).)))))..)))..... {-32.70 d=11.44}
		..(((..(((((...((((..(((..((((.........((((.....)))).........))))..)))....)))).)))))..)))..... {-32.70 MEA=77.34}
		frequency of mfe structure in ensemble 0.614979; ensemble diversity 18.74
non-miRNA	5:+:33026617|Ywhah	AGUUGGUGCCAGGCGAUCUUCUUGGAGGGUUAUUAGUAGCAUUGAGCAGAAAACCAUGGCAGAUGGGAAUGAGAAGAAGUUGGAGAAAGUUAAAGCCUACCGGGAG
		..(((((...(((((((.(((((.((......(((....((((...((........))...))))....))).......)).))))).)))...)))))))))... (-18.20)
		..{((((...{((({|{,(((((.((.,.({.(({....({((..,({.....,,,|,...}))),...))}..,....)).)))}}.}}}...))))))))}... [-20.71]
		...((((...((((.....((((.((.......(.....((((..................)))).....)........)).))))........)))))))).... { -7.70 d=22.02}
		...((((...((((....(((((.((......(((....((((...((........))...))))....))).......)).))))).......)))))))).... {-16.70 MEA=71.73}
		frequency of mfe structure in ensemble 0.0171247; ensemble diversity 31.24
non-miRNA	7:+:46845843|Ldha	CUCUGACGUCAGCGCGGAGCUUCCAUUUAAGGCCCCGCCCGCGUGCUGCUCUGCGUGCUGGAGCCACUG
		((((...((..(((((((((...(((....(((...)))...)))..))))))))))).))))...... (-21.50)
		((((,..{{,.(((((((((...(({....(((...)))...)))..))))))))})),))})...... [-22.71]
		(((.........((((((((...(((....(((...)))...)))..)))))))).....)))...... {-15.90 d=13.52}
		((((...(...(((((((((...(((....(((...)))...)))..))))))))).).))))...... {-19.80 MEA=49.12}
		frequency of mfe structure in ensemble 0.141199; ensemble diversity 20.10
non-miRNA	5:+:31072908|Cad	GGGUGCUGUGGCCGGCUCUGCAGCAGGCCUGAAGCUCUACCUCAACGAGACCUUCUCUGAGCUGCGGCUGGACAGUGUGGCCCAG
		(((((((((..((((((..(((((.((...((((.(((.........))).)))).))..))))))))))))))))...)))).. (-32.90)
		(((((((((..((((({..(((((.((...((((.(({.........))).)))).))..))))))))))))))))...)))).. [-34.09]
		(((((((((..((((((..(((((.((...((((.(((.........))).)))).))..))))))))))))))))...)))).. {-32.90 d=6.46}
		(((((((((..((((((..(((((.((...((((.(((.........))).)))).))..))))))))))))))))...)))).. {-32.90 MEA=75.46}
		frequency of mfe structure in ensemble 0.145805; ensemble diversity 10.10
non-miRNA	11:+:60222627|N/A	AACUCGUUCCGAUCUUUCCAAAAAGCCUUAGGAAGGCGUCUGUUUCCUUCCCAUUCUACAGAUGAGACAACUGAGGCCGGAGGCGAAGGGACCUGCCUA
		.....(((((..(((((((.....(((((((.....(((((((..............)))))))......))))))).))))).)).)))))....... (-28.00)
		...,{((((({..,,,{,,.....(((((((.....(((((((..............)))))))......)))))))})))))})),||},,...}},. [-28.84]
		....((..(((.............(((((((.....(((((((..............)))))))......))))))))))...)).............. {-19.20 d=11.08}
		...((((((((.............(((((((.....(((((((..............)))))))......))))))))))).)))).((......)).. {-26.00 MEA=81.77}
		frequency of mfe structure in ensemble 0.254359; ensemble diversity 13.39
non-miRNA	2:+:156309741|Phf20	AAAGUCACCUUGACAAAACAGUUCUGGUUUGAUCAGUCAUUCUUUAGUAUGUAUGCAAGGUGGAUCCUG
		....((((((((.((..(((.....((..(((....)))..))......))).))))))))))...... (-14.90)
		....((((((((.((..(((...,,((..(((....)))..)}..,}..))).)))))))))}...... [-16.18]
		....((((((((.((..(((.....((..(((....)))..))......))).))))))))))...... {-14.90 d=4.31}
		....((((((((.((..(((.....((..(((....)))..))......))).))))))))))...... {-14.90 MEA=61.40}
		frequency of mfe structure in ensemble 0.125253; ensemble diversity 6.46
non-miRNA	14:-:31015218|Gm24916|Gnl3	AGAUCUGUGAUGAUUGAAAUGUGAUGAGUACACAAAUGUUGAUGAAAGUGAAAAACAUGAAGAUCCAACUCUGAUUUCAUUAAAAAUUGCAAAG
		.....((((((...((((((.....((((......(((((.............))))).........))))..))))))......))))))... (-10.20)
		.....{(((((..,{{,{{({,{,,,{{,......,{{((,((,...,,,.....)))..,.}}...}}}),.))))))}},...))))))... [-11.95]
		.....((((((..........................................................................))))))... { -0.03 d=19.28}
		.....((((((...((.(((.....................((.............))...............))).))......))))))... { 5.59 MEA=57.72}
		frequency of mfe structure in ensemble 0.0583622; ensemble diversity 29.89
non-miRNA	5:-:33651989|Slbp	AGGCGAGCUCCAGACUGCGGACCACCGACCUGAAAGGUGGGUCCCGACUCCUUGGAAACGGGUUGGUCACUCGGGGGGUUUGGAGACGGGCCAAG
		.(((...(((((((((.(((...(((((((((..(((.((((....))))))).....)))))))))...)))...)))))))))....)))... (-37.10)
		.(((...(((((((((.{(({{{(((,{{{{,..,}}}|||},|||,|{|||,,,...|}}},,}))..,})),},)))))))))....)))... [-38.89]
		.(((...(((((((((............................................................)))))))))....)))... {-16.06 d=18.28}
		.(((...(((((((((.((....(((.........))..(........).........(......))....))...)))))))))....)))... { -7.80 MEA=61.51}
		frequency of mfe structure in ensemble 0.0546237; ensemble diversity 28.39
non-miRNA	11:-:50325522|Canx	GACGGUCGGGCCGCCUCUGCCGCUGUCUCCACUGCAGCACGGGGCCGGGUGUGCGGGUGGGAGAAGGUGAGGGAGCCGCCAGUGGUCCCCGG
		..(((..(((((((((((..((((.(((((.(((((.(((........))))))))...))))).))))..))))......)))))))))). (-41.30)
		..(((..(((((((((((..((((.(((((((((({,(((........)))))))),),))))).))))..))))......)))))))))). [-42.55]
		..(((..(((((((((((..((((.((((((.((((.(((........)))))))..).))))).))))..))))......)))))))))). {-36.10 d=5.52}
		..(((..(((((((((((..((((.(((((((((((.(((........)))))))).).))))).))))..))))......)))))))))). {-40.30 MEA=84.03}
		frequency of mfe structure in ensemble 0.132639; ensemble diversity 7.54
non-miRNA	11:-:78181754|Snord4a:Tlcd1	CCAUAGUGGUUUGGGUGCAUGUGAUGACAUUAUUUAGCGACCAAAGUCUGAUAAAGAUGAUUGUGAUCUAUUGUCUGAUGCACCUAUUCUUUCCUAGU
		...(((.((..(((((((((.....((((.((....((((.....((((.....))))..))))....)).))))..)))))))))..))...))).. (-23.80)
		...{((.((..(((((((((.....((((.{{....((((.,...{(((.....)))),.))))....,,.))))..)))))))))..))...))}.. [-25.28]
		...(((.((..(((((((((.....((((.......((((.....((((.....))))..)))).......))))..)))))))))..))...))).. {-23.70 d=7.88}
		...(((.((..(((((((((.....((((.......((((.....((((.....))))..)))).......))))..)))))))))..))...))).. {-23.70 MEA=85.06}
		frequency of mfe structure in ensemble 0.090073; ensemble diversity 12.65
non-miRNA	19:-:60762246|Eif3a	CUUGGAGACGCACUGAUGACAGGAAAGAUGACCGGACUGAAGAGAGGGAUCCACCUCGUCGUGUUCCUCCCCCAG
		...((((..((((.(((((..((...(((..((...((....)).)).)))..)))))))))))..))))..... (-17.80)
		...((((..((((.(((({.,((...(({..((...{{....,}.}).}))..)))))))))))..))))..... [-19.10]
		...((((..((((.(((((..((...(((..((............)).)))..)))))))))))..))))..... {-17.70 d=7.08}
		...((((..((((.(((((..((...(((..((...(......).)).)))..)))))))))))..))))..... {-15.40 MEA=64.00}
		frequency of mfe structure in ensemble 0.120401; ensemble diversity 10.79
non-miRNA	12:-:21417532|Ywhaq:Gm4419	GAUCAAAGUGGUGGGACUCGCGUCGCGGCUGCGGAGACUAGAAGGUGAGUGCGGACACAGCUCUGG
		...((.(((.(((..((((((.((..((((....)).)).))..)))))).....))).))).)). (-15.70)
		..,(,.,((,(((.,((,,,,}||.},}}}}}..,}.{{{{,.{,||,||....}),)},))}))) [-17.58]
		...............(......)..............((((..(.((.((....)).)).).)))) { 1.00 d=18.08}
		.......((((((.(((....))).).))))).....(((((.(.((.((....)).)).)))))) {-15.50 MEA=38.88}
		frequency of mfe structure in ensemble 0.0471901; ensemble diversity 23.76
non-miRNA	19:-:10200332|Fen1:Gm10143	GACUACUGCGAGAGCAUCCGUGGCAUUGGGCCCAAGCGGGCUGUGGAUCUCAUCCAGAAACAUA
		.....(((.(((((.((((...(((....((((....)))))))))))))).)))))....... (-18.10)
		.....(((.(((((.(((({..{{....{((((....)))))})))))))).)))))....... [-19.40]
		.....(((.(((((.((((.........(((((....)))))..))))))).)))))....... {-18.10 d=5.58}
		.....(((.(((((.(((((........(((((....))))).)))))))).)))))....... {-18.00 MEA=55.21}
		frequency of mfe structure in ensemble 0.120694; ensemble diversity 8.72
non-miRNA	7:-:59978873|Gm38393|Snord64	GAAGGACUUUGGCUGGACUUAUGAUGAGCUAUGUUUACUGAGCAUGAUGAAAUGAUGCUCAAAAUGAUUACUCUGAAGUCUAGCCAAAGUGUCAGU
		.....(((((((((((((((.....(((..((((((..(((((((.((...)).))))))))))).))..)))..)))))))))))))))...... (-35.50)
		.....(((((((((((((((.....(((..({{{({..(((((((.({...}).))))))),}}}.})..)))..))))))))))))))).}}... [-37.63]
		.....(((((((((((((((.....(((.....((...(((((((.((...)).))))))).))......)))..)))))))))))))))...... {-32.10 d=7.04}
		.....(((((((((((((((.....(((..(((((...(((((((.((...)).))))))).))).))..)))..)))))))))))))))...... {-34.70 MEA=83.64}
		frequency of mfe structure in ensemble 0.0315531; ensemble diversity 9.99
non-miRNA	2:-:26639879|N/A	AAGACUCUGUCUAUAUUUGCUGCAUGCUGAAUACCAACUUGAGAUAACUCAGAUGUGAGACAGUACUCUG
		.(((..(((((((((((((.......((.((.......)).))......))))))).))))))...))). (-13.40)
		.(((..(((((((((((((,.....,|{.{{.......}|,||....,,))))))),))))))...))). [-14.72]
		.(((..(((((((((((((.......((.............))......))))))).))))))...))). {-12.20 d=9.16}
		.(((..(((((((((((((.......((.(.........).))......))))))).))))))...))). {-12.30 MEA=56.18}
		frequency of mfe structure in ensemble 0.117391; ensemble diversity 12.81
non-miRNA	1:-:60498520|Raph1	AAGGUAUCUCGGGAUCUAGUGUGCUUUCUCCAGCUGGAUCAUGUAAAUGUAUACUAUGGACAGGACUAUCGGAACAAAUACAAAGCACCCACAGACUGCUGCCUGGCAUU
		.(((((...(((..(((.(((((((((.(((...(((.((.(((..(((.....)))..))).)))))..)))........)))))))..)))))))).)))))...... (-18.50)
		.(((((...(((,.(((.(((((((({.(((..{{||.{({((({..{{..,,},})||.}},,.}},,.)),.....,,,))))))}.,}})))))).)))))...... [-21.28]
		.(((((...(((..(((.(((((((((......................................................)))))))..)))))))).)))))...... {-11.77 d=21.78}
		.(((((...(((..(((.(((((((((..((....(..((((((........)).)))).).........)).........)))))))..)))))))).)))))...... { -9.30 MEA=72.94}
		frequency of mfe structure in ensemble 0.0110076; ensemble diversity 32.73
non-miRNA	11:-:95969972|Igf2bp1	GCUCUCUUGCCAGGCUCCAGGACCUCACGCUCUAUAACCCUGAGAGGACCAUCACUGUGAAGGGCGCCAUUGAGAACUGUUGCAGGGCCGAGCAGGAGAUCA
		..((((((((..((((((((...((((((((((...((..(((........)))..))..))))))....))))..))).....)))))..))))))))... (-35.90)
		..((((((((..((((((((...((((((((((...((..(((........)))..))..))))))....))))..))).....)))))..))))))))... [-36.49]
		..((((((((..((((((((...((((((((((...((..(((........)))..))..))))))....))))..))).....)))))..))))))))... {-35.90 d=3.16}
		..((((((((..((((((((...((((((((((...((..(((........)))..))..))))))....))))..))).....)))))..))))))))... {-35.90 MEA=96.47}
		frequency of mfe structure in ensemble 0.386412; ensemble diversity 4.98
non-miRNA	7:-:59980945|Gm38393|Snord107	CGGAGACCUUGACUGGAUUUAUGAUGAUAUAGGACCUUGUCUGAAUAUAAUGAUUUCAAAAAUUGAGCUUACAGUGACUG
		(((..((..(((((.(((((.(((..((((.((((...))))..)))).......))).))))).)).)))..))..))) (-10.50)
		(((..((..(((((.(((((.(((..((((.((((...))))..}))).......))).))))).)).)))..))..))) [-11.50]
		(((..((..(((((.(((((.(((..((((.((((...))))..)))).......))).))))).)).)))..))..))) {-10.50 d=5.76}
		(((..((..(((((.(((((.(((..((((.((((...))))..)))).......))).))))).)).)))..))..))) {-10.50 MEA=71.05}
		frequency of mfe structure in ensemble 0.198943; ensemble diversity 9.09
non-miRNA	5:-:33019149|Ywhah	GCGGGCGCGACUGGCGGAGCAGGCGGAGCGCUACGACGAUAUGGCCUCCGCCAUGAAGGCGGUGAGCGCGCUGGGGAG
		...((((((.((.((....(((((((((.((((........))))))))))).))......)).))))))))...... (-34.90)
		.,,((((((.((.((,...(((((((((.((((........))))))))))).))....)})).}))))))),..... [-36.00]
		...((((((.((.(.....(((((((((.((((........))))))))))).)).......).))))))))...... {-30.50 d=8.12}
		...((((((.((.((....(((((((((.((((........))))))))))).))......)).))))))))...... {-34.90 MEA=66.38}
		frequency of mfe structure in ensemble 0.16687; ensemble diversity 11.63
non-miRNA	17:+:56099954|Hdgfl2	AGACGGGCAGGACUCUGAAGAUGGCCCCAGGGGUGGCUCCUCAGAAGAGCUGCAUGACCCACGCGACAACUCGGACCCAGCCAAGCCUGGA
		...(((((.((..((((.((.((......((((((((((.......)))))))....)))......)).)))))).....))..))))).. (-25.00)
		...(((((,({.{(((((.(.,{{{,,,.,{||{|||||.|},,..)}}))))....})}...|..,,.,)))},.,,,|}}..)}))),. [-26.93]
		...(((((.((...(((......................................................)))......))..))))).. { -6.07 d=23.47}
		...(((((.((..(((((.(.........((((((((((.......)))))))....))).........)))))).....))..))))).. {-22.70 MEA=53.38}
		frequency of mfe structure in ensemble 0.0435043; ensemble diversity 31.44
non-miRNA	11:+:94634679|Lrrc59	GCAGCUACCCGCAGACUUUGGCCGCCUGGUUAACCUUCAGCAUUUGGAUCUCCUCAACAACAGGCUGGUCACCCUGCCUGUCAGCUUUGC
		..((((((..((((....((((((((((................................))))).)))))..))))..)).)))).... (-23.24)
		{{((((((..((((....(((((((((({,,.....,,,.....,||,.......,,...))))).)))))..))))..)).)))}..}} [-25.28]
		((((((((..((((....((((((((((................................))))).)))))..))))..)).))))..)) {-23.24 d=6.21}
		((((((((..((((....((((((((((................................))))).)))))..))))..)).))))..)) {-23.24 MEA=78.31}
		frequency of mfe structure in ensemble 0.0367621; ensemble diversity 9.91
non-miRNA	4:+:127036572|Gm12940	UUCAGGACUGUGAGAAUUUCCUUUCUGUGCAUCAAGAAAAAAUGACUUGCUCUUUGUCAGGUAAGAAUGAUUGAUGUUGGCUGAUUUUGGAGUCUUAUUUACUUGAGGCGGAAUUAGAUGUUCUCAAGACAGCACAC
		.......((((((((((.((..((((((...(((((...((((((...(((((..(((((.(((............))).)))))...))))).)))))).))))).))))))...)).))))))...))))..... (-33.80)
		.......((((((((((.((..((((((...(((((...((((((...(((((..(((((.(((..,,.....,,.))).)))))...))))).)))))).))))).))))))...)).)))))),..,)))..... [-35.56]
		.......(((.((((((.((..((((((...(((((...((((((...(((((..(((((.(((............))).)))))...))))).)))))).))))).))))))...)).))))))....)))..... {-31.50 d=7.24}
		.......((((((((((.((..((((((...(((((...((((((...(((((..(((((.(((............))).)))))...))))).)))))).))))).))))))...)).)))))))...)))..... {-33.70 MEA=125.12}
		frequency of mfe structure in ensemble 0.0572715; ensemble diversity 11.31
non-miRNA	2:+:158450205|Ralgapb	AGAGACCUGCUCAAGCUCUUCUGAGGGAUUAUGAUUCAGCUGCUGGGCUCCUGAUUCGCAGCAU
		......((((((((((((..(((((.........))))).....)))))..)))...))))... (-12.90)
		.,,,..{{{{{,.,,({{..,,||}{{,,,..{{||||{..,|,}})}},.})},}}})))... [-14.32]
		................................................................ { 0.00 d=16.64}
		......((((.....(((....)))..........((.(...).))...........))))... { -1.60 MEA=33.51}
		frequency of mfe structure in ensemble 0.0991677; ensemble diversity 26.17
non-miRNA	11:-:69669779|Eif4a1	UUAGCUGUUUAUGACACACCCCUGGCAAUGGGCAAAGAGGCACCUUGUUUGUGGUGUUGUUCUUAUAUCAGUCAGGGGCAGAGCAAAUGGCAGUCCU
		...((((((..((.....((((((((..(((...((((((((((........)))))..)))))...))))))))))).....))...))))))... (-31.50)
		...((((((..((.....((((((((..(((...((((((((((........))))),.,))))...))))))))))).....))...))))))... [-32.90]
		...((((((..((.....((((((((..(((...((((.(((((........)))))...))))...))))))))))).....))...))))))... {-31.00 d=4.81}
		...((((((..((.....((((((((..(((...((((((((((........)))))..)))))...))))))))))).....))...))))))... {-31.50 MEA=89.41}
		frequency of mfe structure in ensemble 0.103545; ensemble diversity 7.35
non-miRNA	15:-:96624163|Slc38a1	CGGUAAUUGGGGUCUCAGGCAUCUGUAUUUGCUGCUGUCUGCUACUAAAGAGCCUCAGAACGGAAGAAAUUUGGGUUGACUUUUGACUGCGGACACCGAA
		((((..(((.((((..(((((((((.((((.((.(((((((...((....))...))).)))).)))))).)))).)).)))..)))).)))..)))).. (-24.00)
		((((..{((.((((..((((((((,.((((.((.(((((((...{{....))...))),,))).)))))).,))),}).)))..)))).))}..)))).. [-26.49]
		((((..(((.((((..((((.(((..((((.((.(((.(((...((....))...)))..))).))))))..)))..).)))..)))).)))..)))).. {-18.20 d=7.65}
		((((..(((.((((..((((((((..((((.((.(((((((...((....))...)))).))).))))))..))).)).)))..)))).)))..)))).. {-24.00 MEA=87.70}
		frequency of mfe structure in ensemble 0.0175099; ensemble diversity 11.23
non-miRNA	7:-:45126536|Rpl13a	GAAAACCCCACUGGCUGUUUUUCGCCUACCACCAGGGACGACGAGAGUUCCAACAACGGCUGAAGCCUACCAGAAAGUUUGCUU
		..((((....((((..(((((..(((........(((((.......)))))......))).)))))...))))...)))).... (-17.10)
		..{(((....((((..(((((..(((........(((((.......)))))......))).)))))...))))...)))}.... [-17.62]
		..((((....((((..(((((..(((........(((((.......)))))......))).)))))...))))...)))).... {-17.10 d=5.09}
		..((((....((((..(((((..(((........(((((.......)))))......))).)))))...))))...)))).... {-17.10 MEA=76.28}
		frequency of mfe structure in ensemble 0.426831; ensemble diversity 8.45
non-miRNA	5:-:100655431|Coq2	CGAGGACUGCUGGGACAAGUUCACCUCCAACCGCACAGUAGGAAUGCUCCUGUUCUUAGGGAUUGUCCUU
		.((((((..(((((((((((.....(((.((......)).)))..)))..)).)))))).....)))))) (-15.80)
		.((((((..((((((({{{{.....({{.{(......)},))}..}}}.,))}})}})),....)))))) [-17.91]
		.((((((..((...(((........(((.((......)).))).......)))....)).....)))))) { -8.50 d=13.66}
		.((((((..((((((((((......(((.((......)).)))...))..))))).))).....)))))) {-13.00 MEA=48.50}
		frequency of mfe structure in ensemble 0.0324632; ensemble diversity 20.17
non-miRNA	11:-:99001053|Top2a	AGGCUGGGCCGACCUUCAACUACCUUCUCGACAUGCCCCUGUGGUAUCUGACCAAGGAGAAGAAGGAUGAGCUGUGCAA
		..((..(((((.(((((..((.((((.(((..(((((.....))))).)))..))))))..))))).)).)))..)).. (-21.90)
		..((..(((((.(((((..((.((((.(({..(((((.....))))).}))..))))))..))))).)).)))..)).. [-22.63]
		..((..(((((.(((((..((.((((.(((..(((((.....))))).)))..))))))..))))).)).)))..)).. {-21.90 d=2.02}
		..((..(((((.(((((..((.((((.(((..(((((.....))))).)))..))))))..))))).)).)))..)).. {-21.90 MEA=75.22}
		frequency of mfe structure in ensemble 0.307236; ensemble diversity 3.12
non-miRNA	6:+:118398082|Bms1	AGCCAAGAUCUUAGCAGAGGAAGUGGCAUGUACAGAGAUGAAGUUUGGAAUGCAGAGCACUGGGUCGGCCAGGGCUGGGCAGGG
		.(((.((.((((.((.((...((((((((...((((.......))))..))))....))))...)).)).)))))).))).... (-22.20)
		.((({,,.((((.,,.||},.,,||||.,...((((.......))))...|||..{{|,||{{.,,.,)})),))).,)),... [-23.32]
		.((((..................)))).....((((.......))))....((..(((.((((.....)))).)))..)).... {-17.30 d=18.07}
		.((((...((((....))))...)))).....((((.......))))...(((..(((.((((.....)))).)))..)))... {-22.20 MEA=58.32}
		frequency of mfe structure in ensemble 0.163388; ensemble diversity 22.60
non-miRNA	5:+:36796284|Mrfap1	GGCCGACGAGAAGGCGCAGGAGAUGGCGAAGAUGGCCGAGAUGCUGGUGCAGCUCGUGCGGCGGA
		.(((((((((...((((((....((((.......)))).....)).))))..))))).))))... (-25.80)
		.(((((((((...((((((....((((.......)))).....)),})))..))))).))))... [-26.71]
		.(((((((((...((((((....((((.......)))).....)).))))..))))).))))... {-25.80 d=2.51}
		.(((((((((...((((((....((((.......)))).....)).))))..))))).))))... {-25.80 MEA=61.34}
		frequency of mfe structure in ensemble 0.226914; ensemble diversity 3.66
non-miRNA	12:+:51772635|Hectd1	AUGUCAGGCUGAAGCAGAUGGGGAAGAACGCCAGUGGACAGACGCACUACCUCUCGCUCUCCGGCUUUGAACU
		...((((((((.(((.((.((((.((...((..((......)))).)).)))))))))...)))).))))... (-16.80)
		..,((((((((.(((.((.((((.{(...{{..((,.....,})).)).)))))))))...)))))}})}.,. [-18.86]
		...((((((((.(((.((.((((.((....................)).)))))))))...))))).)))... {-14.10 d=10.36}
		...((((((((.(((.((.((((.((...((..(........))).)).)))))))))...))))).)))... {-14.10 MEA=56.94}
		frequency of mfe structure in ensemble 0.035528; ensemble diversity 15.48
non-miRNA	X:+:163957962|Zrsr2	CGCGCGCGCUUUUUUCAAUCUUCCAGCCGUAAGAAGUACUUGGCCCUCCGGAAGAAGGAGAGACGUAAGAGGCGAC
		(((....((.((((((..((((((.((((...........)))).....))))))..)))))).)).....))).. (-19.90)
		{((..{{({,((((((..((((((.((((.,,,.....},)))).....))))))..)))))),)).....))).. [-21.43]
		(((.......((((((..((((((.((((...........)))).....))))))..))))))........))).. {-18.10 d=11.18}
		(((..(((..((((((..((((((.((((...........)))).....))))))..))))))))).....))).. {-19.30 MEA=60.16}
		frequency of mfe structure in ensemble 0.0837334; ensemble diversity 15.86
non-miRNA	16:-:31437998|Bdh1	CCGUCCUCCUCCUCCCGUGGCCUCCACUAGGCUCUAUUCUCUGGGUUUUGGCAGCGCCUCCUCCGCGCCUGCUGUGCUCGGAAAGGAUGCUGGACAGCGAGCCACCAGAAGGAAGCAGAGC
		......((((.((...(((((.((..((((..(((....(((((((..(((((((((.......))).)))))).)))))))..)))..)))).....))))))).)).))))........ (-37.70)
		...,.{(,((((((..(((({,((..((((.,(((.,{.(((((((..{((((((((.......)))},))))}.))))))),.))).,)))).....)))))))..),}))).}.,).,. [-41.53]
		........(.((.(..(((((.((..((((..(((....(((((((..(((((.(((.......)))..))))).)))))))..)))..)))).....)))))))..)..))..)...... {-24.80 d=14.55}
		.....(..((((((..(((((.((..((((..(((....(((((((..(((((((((.......)))).))))).)))))))..)))..)))).....)))))))..).)))).)..)... {-35.30 MEA=97.61}
		frequency of mfe structure in ensemble 0.0019932; ensemble diversity 21.22
non-miRNA (not in MirGeneDB)	12:+:109715646|Mir679	CUACUCCCUAUGGCUUUGGACUGUGAGGUGACUCUUGGUGUGUGAUGGCUUUUCAGCAAGGUCCUCCUCACAGUAGCUAUAAGGACGUGCC
		.((((((.(((((((....(((((((((.(((.((((.((.............)).)))))))..)))))))))))))))).))).))).. (-37.10)
		.((((((.(((((((....(((((((((.(((.((((.((.............)).)))))))..)))))))))))))))).))).))).. [-37.80]
		.((((((.(((((((....(((((((((.(((.((((.((.............)).)))))))..)))))))))))))))).))).))).. {-37.10 d=1.96}
		.((((((.(((((((....(((((((((.(((.((((.((.............)).)))))))..)))))))))))))))).))).))).. {-37.10 MEA=87.35}
		frequency of mfe structure in ensemble 0.318807; ensemble diversity 3.44
non-miRNA (not in MirGeneDB)	16:-:18284563|Gm24572|Dgcr8	AAGCUGAGUGCAUUGUGAUUUCCAAUAAUUGAGGCAGUGGUUCUAAAAGCUGUCUACAUUAAUGAAAAGAGCAAUGUGGCCAGCUUGA
		((((((..((((((((..(((.((.((((..(((((((..........)))))))..)))).)).)))..))))))))..)))))).. (-29.60)
		((((((..((((((((..(((.((.((((.,(((((((..........))))))).,)))).)).)))..))))))))..)))))).. [-30.71]
		((((((..((((((((..(((.((.((((..(((((((..........)))))))..)))).)).)))..))))))))..)))))).. {-29.60 d=3.03}
		((((((..((((((((..(((.((.((((..(((((((..........)))))))..)))).)).)))..))))))))..)))))).. {-29.60 MEA=82.64}
		frequency of mfe structure in ensemble 0.165456; ensemble diversity 4.78
non-miRNA (not in MirGeneDB)	7:-:45126945|Mir5121|Snord33|Rpl13a	CAACCCCUCCCGAGGCCCCUACCACUUCCGAGCCCCCAGCCGCAUUUUCUGGCGCACUGUGCGAGGUGAGUUGGUGAUGUGGUGACAUGUAGGACAGGGUAGGCUCUGGCAGCUUGUGAUGAGAC
		......(((.(((((((((((((.(((((..((.....((((((((..(((((.((((......)))).))))).)))))))).....)).))).))))))))....)))..))))....))).. (-41.10)
		......{((.(((((((((((((.(((((..((.....((((((((..(((((.((((......)))).))))).)))))))).....)).))).))))))))....)))..)))).,..,,,.. [-42.37]
		..........(((((((((((((.(((((..((.....((((((((..(((((.((((......)))).))))).)))))))).....)).))).))))))))....)))..))))......... {-39.90 d=7.25}
		.......((.(((((((((((((.(((((..((.....((((((((..(((((.((((......)))).))))).)))))))).....)).))).))))))))....)))..))))....))... {-38.00 MEA=112.44}
		frequency of mfe structure in ensemble 0.127671; ensemble diversity 11.41
non-miRNA (not in MirGeneDB)	8:-:111016458|Mir3473d	CGUUCACACGAAUUGGUGACUCGGUGAAAGGUCGGGUUUGAAAACUUAUUUGACCCGACCUCUCCACCGAGUCACCGAUUCUCGUGACUGAC
		((.((((..(((((((((((((((((..((((((((((.............))))))))))...)))))))))))))))))..)))).)).. (-52.70)
		,(.((((..((((((((((((((((({.((((((((((.,{.......,}.)))))))))).},}))))))))))))))))..)))).,,.. [-54.69]
		...((((..((((((((((((((((((.((((((((((.............)))))))))).).)))))))))))))))))..))))..... {-52.30 d=5.27}
		...((((..((((((((((((((((((.((((((((((.............)))))))))).).)))))))))))))))))..))))..... {-52.30 MEA=82.62}
		frequency of mfe structure in ensemble 0.039764; ensemble diversity 8.05
non-miRNA (not in MirGeneDB)	14:+:64591259|Mir3078|Mir124a-1hg	ACUGGCAGACUGCCCCAAAGCCUAGACUGCAGCUACCUUGUAUUGUGCUUGGGGUUGCUGGGGUAGUCUUUAGGGGAAGCUGUUUGUCA
		..((((((((..((((((((.(((..((((((((.((..(((...)))..)))))))).))..))).)))).)))).....)))))))) (-34.10)
		..,(((((((..((((((((.((,.,((.((((.{(((,(({...}))..))))).)))).))))).)))).))))..,,.))))))), [-36.17]
		...(((((((..((((((((.((...((.((((.((((.(((...)))...)))).)))).)).)).)))).)))).....))))))). {-32.00 d=13.35}
		...(((((((..((((((((.((..(((.((((.((((((((...)))..))))).)))).))))).)))).)))).....))))))). {-33.60 MEA=69.84}
		frequency of mfe structure in ensemble 0.0347988; ensemble diversity 19.40

## Sheet: Supplementary Table S6
Supplementary Table S6. Differential gene expression analysis of RNA-seq data comparing Drosha-deficient and control ESCs.
ID	Name	logFC	logCPM	F	PValue	FDR
ENSMUSG00000089726	Mir17hg	3.94416	6.7643	3458.91	3.6465e-43	8.15942e-39
ENSMUSG00000078008	Mir291a	8.42809	4.73539	2982.99	8.80486e-42	9.85088e-38
ENSMUSG00000021458	Aopep	3.38115	6.30662	2551.37	2.5214e-40	1.88063e-36
ENSMUSG00000078041	Mir292	6.23938	4.64738	2513.95	3.46081e-40	1.93598e-36
ENSMUSG00000077903	Mir294	5.8096	4.47273	2040.74	2.99693e-38	1.34119e-34
ENSMUSG00000097391	Mirg	3.71248	5.02883	1837.26	2.81538e-37	1.04995e-33
ENSMUSG00000077886	Mir295	4.72728	4.59994	1721.47	1.65317e-36	5.28448e-33
ENSMUSG00000037071	Scd1	-2.69785	7.25272	1867.68	1.24356e-34	3.47823e-31
ENSMUSG00000050966	Lin28a	-2.49918	5.96392	1365.35	1.53351e-34	3.81265e-31
ENSMUSG00000022718	Dgcr8	1.98102	6.86385	1273.49	6.67387e-34	1.49334e-30
ENSMUSG00000044471	Lncpint	7.26728	4.0976	1597.34	8.91567e-34	1.81361e-30
ENSMUSG00000077815	Mir290a	9.63943	4.56628	2145.56	1.46776e-33	2.73688e-30
ENSMUSG00000042942	Greb1l	2.77156	4.88183	1170.12	3.96861e-33	6.83089e-30
ENSMUSG00000022797	Tfrc	-1.62359	9.83761	1035.44	5.16417e-32	8.25382e-29
ENSMUSG00000036030	Prtg	2.20369	5.5605	970.33	2.00764e-31	2.99486e-28
ENSMUSG00000078035	Mir293	5.26195	4.26591	1435.64	2.27875e-31	3.18683e-28
ENSMUSG00000035493	Tgfbi	2.05304	5.761	949.6	3.15077e-31	4.14715e-28
ENSMUSG00000097589	Dleu2	1.91919	6.13663	921.313	5.91837e-31	7.35719e-28
ENSMUSG00000021474	Sfxn1	-1.9187	6.02477	878.453	1.59493e-30	1.83266e-27
ENSMUSG00000036275	9530068E07Rik	1.63852	7.22047	877.327	1.63806e-30	1.83266e-27
ENSMUSG00000097375	6720427I07Rik	2.46776	4.80692	860.642	2.44109e-30	2.60104e-27
ENSMUSG00000062929	Cfl2	1.8446	6.99109	949.723	3.61216e-30	3.67389e-27
ENSMUSG00000086537	Gnasas1	3.37657	3.88022	838.617	4.18086e-30	4.06744e-27
ENSMUSG00000025203	Scd2	-1.44136	9.40165	829.421	5.255e-30	4.89941e-27
ENSMUSG00000059713	Rcan3	1.69007	6.28503	822.847	6.19736e-30	5.54688e-27
ENSMUSG00000032373	Car12	3.13633	3.93454	816.145	7.3416e-30	6.31829e-27
ENSMUSG00000022899	Slc15a2	1.91254	5.41869	805.891	9.53898e-30	7.90534e-27
ENSMUSG00000096054	Syne1	2.18567	5.19041	805.148	1.29396e-29	1.00586e-26
ENSMUSG00000000730	Dnmt3l	-2.31037	5.30201	886.214	1.30363e-29	1.00586e-26
ENSMUSG00000103373	Gm37238	6.06336	2.72106	772.556	2.28507e-29	1.70436e-26
ENSMUSG00000104116	Gm37296	4.89193	3.23449	796.514	5.038e-29	3.63646e-26
ENSMUSG00000078032	Mir291b	6.29738	4.73847	1908.23	9.25717e-29	6.47308e-26
ENSMUSG00000027820	Mme	-1.69586	5.94573	714.11	1.15654e-28	7.84205e-26
ENSMUSG00000029603	Dtx1	-1.70618	5.67918	705.332	1.49145e-28	9.8155e-26
ENSMUSG00000016534	Lamp2	1.32315	8.67693	692.869	2.15119e-28	1.37528e-25
ENSMUSG00000074794	Arrdc3	1.45007	6.70691	691.33	2.2517e-28	1.39956e-25
ENSMUSG00000029848	Stra8	1.86921	7.88497	1010.7	3.05113e-28	1.84519e-25
ENSMUSG00000018340	Anxa6	-1.42294	6.91823	664.022	5.14564e-28	3.02997e-25
ENSMUSG00000022587	Ly6e	-1.47168	6.17574	651.485	7.60149e-28	4.36131e-25
ENSMUSG00000028278	Rragd	1.41352	6.58107	646.407	8.92086e-28	4.99033e-25
ENSMUSG00000031539	Ap3m2	1.69615	5.43383	644.739	9.40483e-28	5.13274e-25
ENSMUSG00000052707	Tnrc6a	1.32096	7.91252	643.298	9.84494e-28	5.24501e-25
ENSMUSG00000033597	Caskin1	2.18962	4.51265	640.201	1.08657e-27	5.6542e-25
ENSMUSG00000025586	Cpeb1	1.65653	5.34852	626.065	1.71432e-27	8.71807e-25
ENSMUSG00000028610	Dmrtb1	3.0287	3.49734	619.062	2.15651e-27	1.07231e-24
ENSMUSG00000023764	Sfi1	2.6006	3.79446	615.552	2.4216e-27	1.17795e-24
ENSMUSG00000007721	Ccdc124	-1.51979	5.9296	612.992	2.63633e-27	1.25512e-24
ENSMUSG00000078812	Eif5a	-1.24945	9.88945	604.554	3.49643e-27	1.62992e-24
ENSMUSG00000022099	Dmtn	-1.70043	5.51023	602.907	3.69612e-27	1.68785e-24
ENSMUSG00000055296	Tmem245	1.30718	7.96957	601.252	3.90879e-27	1.74926e-24
ENSMUSG00000045216	Hs6st1	-1.38045	6.46144	599.153	4.19713e-27	1.84147e-24
ENSMUSG00000103593	Gm37352	4.33775	2.6391	594.813	4.86631e-27	2.09401e-24
ENSMUSG00000035000	Dpp4	2.12606	4.87522	644.784	6.80822e-27	2.87435e-24
ENSMUSG00000097451	Rian	1.29503	7.56025	581.555	7.6942e-27	3.18825e-24
ENSMUSG00000006219	Fblim1	-1.30393	6.90801	580.351	8.02483e-27	3.26479e-24
ENSMUSG00000011179	Odc1	-1.32356	7.20453	575.875	9.39074e-27	3.75227e-24
ENSMUSG00000033767	Tmem131l	1.30193	6.68647	574.63	9.81256e-27	3.85203e-24
ENSMUSG00000027177	Hipk3	1.46085	6.20211	571.642	1.09075e-26	4.20803e-24
ENSMUSG00000030669	Calca	-2.83357	3.67126	570.642	1.13015e-26	4.28613e-24
ENSMUSG00000044681	Cnpy1	1.34973	6.23447	559.517	1.68442e-26	6.2058e-24
ENSMUSG00000015176	Nolc1	-1.22469	7.66023	559.396	1.69178e-26	6.2058e-24
ENSMUSG00000034437	Gm9761	-1.64708	5.42008	558.657	1.73771e-26	6.26531e-24
ENSMUSG00000022490	Ppp1r1a	-3.54103	3.1399	558.243	1.76401e-26	6.26531e-24
ENSMUSG00000020733	Slc9a3r1	-1.62768	5.24393	554.896	1.99245e-26	6.96611e-24
ENSMUSG00000015243	Abca1	2.15864	4.25314	547.063	2.65641e-26	9.14459e-24
ENSMUSG00000050912	Tmem123	1.23766	7.29702	544.72	2.89732e-26	9.82279e-24
ENSMUSG00000042046	Dstyk	1.46103	5.68045	543.98	2.97798e-26	9.94558e-24
ENSMUSG00000029238	Clock	1.36754	6.51871	540.548	3.38429e-26	1.11363e-23
ENSMUSG00000086782	E130102H24Rik	2.74708	3.56266	539.828	3.47669e-26	1.12746e-23
ENSMUSG00000032015	Pou2f3	-2.93594	3.33664	532.674	4.55164e-26	1.43251e-23
ENSMUSG00000068048	Rhox9	2.03961	4.28777	532.356	4.60676e-26	1.43251e-23
ENSMUSG00000049916	2610318N02Rik	1.79977	4.95243	532.275	4.62099e-26	1.43251e-23
ENSMUSG00000036466	Megf11	2.57557	3.72482	531.803	4.70444e-26	1.43251e-23
ENSMUSG00000028953	Abcf2	-1.23835	7.14978	531.619	4.73746e-26	1.43251e-23
ENSMUSG00000041359	Tcl1	-1.61565	6.12028	624.916	5.11235e-26	1.52076e-23
ENSMUSG00000036966	Spryd3	1.52803	5.55417	529.046	5.22461e-26	1.52076e-23
ENSMUSG00000022191	Drosha	-1.35056	6.58021	529.003	5.23321e-26	1.52076e-23
ENSMUSG00000006920	Ezh1	1.24364	6.93649	527.83	5.47278e-26	1.56999e-23
ENSMUSG00000039501	Znfx1	1.31403	6.12972	526.263	5.81096e-26	1.6459e-23
ENSMUSG00000116305	Lncppara	7.16411	2.10676	524.52	6.21296e-26	1.73776e-23
ENSMUSG00000022241	Tars	-1.19701	7.69534	523.197	6.53751e-26	1.80597e-23
ENSMUSG00000043467	Zbtb37	1.41736	5.80101	521.394	7.00867e-26	1.91251e-23
ENSMUSG00000020362	Cnot6	1.21627	7.24267	518.662	7.79116e-26	2.10042e-23
ENSMUSG00000038374	Rbm8a	-1.20589	7.58516	512.38	9.95745e-26	2.65248e-23
ENSMUSG00000002324	Rec8	1.57926	5.4802	511	1.05126e-25	2.76742e-23
ENSMUSG00000042997	Nhlrc3	1.2806	6.19228	504.281	1.37187e-25	3.56942e-23
ENSMUSG00000021775	Nr1d2	1.54599	5.35532	497.114	1.82893e-25	4.70393e-23
ENSMUSG00000031327	Chic1	1.43683	5.44494	494.845	2.0048e-25	5.09766e-23
ENSMUSG00000102813	Gm37795	1.55315	5.20616	491.088	2.3361e-25	5.87332e-23
ENSMUSG00000087166	L1td1	-1.43957	7.11445	592.241	2.36502e-25	5.87996e-23
ENSMUSG00000014353	Tmem87b	1.22691	6.31743	487.318	2.72648e-25	6.70415e-23
ENSMUSG00000028591	Pramel13	1.56143	5.14531	477.719	4.06116e-25	9.87744e-23
ENSMUSG00000092622	Khdc3	-2.56399	3.51948	475.033	4.54617e-25	1.09382e-22
ENSMUSG00000031328	Flna	-1.08375	8.32025	471.4	5.30051e-25	1.2547e-22
ENSMUSG00000020075	Ddx21	-1.10889	8.17016	471.283	5.32699e-25	1.2547e-22
ENSMUSG00000037652	Phc3	1.36999	6.28639	495.013	5.82961e-25	1.35878e-22
ENSMUSG00000019851	Perp	1.41805	5.35839	467.229	6.33057e-25	1.46034e-22
ENSMUSG00000041959	S100a10	-1.76503	4.59199	465.006	6.9635e-25	1.58995e-22
ENSMUSG00000029522	Pla2g1b	-1.78254	4.51646	461.889	7.96397e-25	1.80002e-22
ENSMUSG00000060657	Marf1	1.17037	8.01016	460.049	8.84846e-25	1.97993e-22
ENSMUSG00000032192	Gnb5	1.81411	4.49447	455.079	1.07098e-24	2.3727e-22
ENSMUSG00000020261	Slc36a1	1.38131	5.40854	450.82	1.29166e-24	2.83354e-22
ENSMUSG00000024966	Stip1	-1.09038	9.24903	449.326	1.37994e-24	2.99782e-22
ENSMUSG00000053062	Jam2	-1.14884	6.75768	448.921	1.40491e-24	3.02271e-22
ENSMUSG00000027500	Stmn2	-1.24759	7.91542	497.454	1.44072e-24	3.07024e-22
ENSMUSG00000038507	Parp12	1.82516	4.46586	447.555	1.49277e-24	3.15115e-22
ENSMUSG00000050310	Rictor	1.27185	6.86333	470.885	1.63356e-24	3.41613e-22
ENSMUSG00000021266	Wars	-1.30085	5.99964	445.267	1.65307e-24	3.42491e-22
ENSMUSG00000039470	Zdhhc2	1.61096	4.82576	444.881	1.68183e-24	3.45253e-22
ENSMUSG00000047115	Fam221a	1.80949	4.56628	443.43	1.7948e-24	3.65096e-22
ENSMUSG00000022885	St6gal1	1.71297	4.5443	441.82	1.92935e-24	3.8893e-22
ENSMUSG00000105572	Gm43300	2.26617	3.8713	441.411	1.96521e-24	3.9262e-22
ENSMUSG00000034593	Myo5a	1.24956	6.12901	438.403	2.25133e-24	4.44937e-22
ENSMUSG00000005732	Ranbp1	-1.14371	6.95457	438.251	2.26684e-24	4.44937e-22
ENSMUSG00000020439	Smtn	-1.46551	5.16447	435.923	2.51985e-24	4.90296e-22
ENSMUSG00000012396	Nanog	-1.03255	9.13162	435.359	2.58541e-24	4.96012e-22
ENSMUSG00000096929	A330023F24Rik	5.19421	1.97388	435.29	2.59356e-24	4.96012e-22
ENSMUSG00000048249	Crebrf	1.39486	5.48658	433.157	2.85921e-24	5.42183e-22
ENSMUSG00000029752	Asns	-1.10294	9.01202	432.9	2.89312e-24	5.44004e-22
ENSMUSG00000049932	H2ax	-1.12899	6.96477	431.38	3.10231e-24	5.74436e-22
ENSMUSG00000023960	Enpp5	1.42713	5.19632	431.352	3.10631e-24	5.74436e-22
ENSMUSG00000029657	Hsph1	-1.1254	7.15858	430.57	3.2201e-24	5.90597e-22
ENSMUSG00000014859	E2f4	-1.15664	7.00405	428.465	3.54883e-24	6.45598e-22
ENSMUSG00000020376	Rnf130	1.46274	5.07419	422.748	4.63106e-24	8.35683e-22
ENSMUSG00000024587	Nars	-1.06479	8.7643	422.398	4.70764e-24	8.42705e-22
ENSMUSG00000032594	Ip6k1	1.14478	7.37006	421.285	4.95995e-24	8.80825e-22
ENSMUSG00000059901	Adamts14	1.63092	4.60254	419.577	5.37531e-24	9.4707e-22
ENSMUSG00000021703	Serinc5	1.20297	6.08022	418.821	5.5706e-24	9.73811e-22
ENSMUSG00000024855	Pacs1	1.13939	6.57209	417.306	5.98467e-24	1.03808e-21
ENSMUSG00000020070	Rufy2	1.2274	6.14069	416.82	6.12426e-24	1.05413e-21
ENSMUSG00000024695	Zfp91	1.11935	6.71519	415.456	6.53433e-24	1.11612e-21
ENSMUSG00000097998	Gm27019	10.2416	1.67352	447.447	7.07413e-24	1.19917e-21
ENSMUSG00000042834	Nrep	1.56115	4.75695	411.77	7.79276e-24	1.31106e-21
ENSMUSG00000022994	Adcy6	2.00574	3.89519	411.09	8.05145e-24	1.34447e-21
ENSMUSG00000026812	Tsc1	1.12073	6.79579	410.689	8.20778e-24	1.36042e-21
ENSMUSG00000043439	Epop	-1.28476	5.86844	407.157	9.73406e-24	1.60154e-21
ENSMUSG00000022999	Lmbr1l	1.37997	5.25852	406.953	9.83056e-24	1.60561e-21
ENSMUSG00000028851	Nudc	-1.06631	7.692	406.395	1.01004e-23	1.63772e-21
ENSMUSG00000035770	Dync1li2	1.04191	7.18647	404.706	1.09656e-23	1.76522e-21
ENSMUSG00000030867	Plk1	-1.05325	7.24552	404.395	1.11329e-23	1.77935e-21
ENSMUSG00000027313	Chac1	-2.5824	3.14281	402.704	1.2092e-23	1.91895e-21
ENSMUSG00000031604	Msmo1	-1.07375	7.25207	401.981	1.25277e-23	1.97408e-21
ENSMUSG00000040659	Efhd2	-1.5254	5.14169	408.716	1.469e-23	2.29862e-21
ENSMUSG00000020777	Acox1	1.13447	6.21604	397.982	1.52551e-23	2.37048e-21
ENSMUSG00000030603	Psmc4	-1.1044	6.71769	396.132	1.67202e-23	2.58022e-21
ENSMUSG00000005481	Ddx39a	-1.11102	7.01457	394.518	1.81191e-23	2.77694e-21
ENSMUSG00000021756	Il6st	1.07222	7.04582	393.598	1.8971e-23	2.88772e-21
ENSMUSG00000044783	Hjurp	0.987155	9.53368	392.79	1.97539e-23	2.98658e-21
ENSMUSG00000063903	Klk1	-4.55169	2.1593	392.459	2.00832e-23	3.01599e-21
ENSMUSG00000020180	Snrpd3	-1.16571	7.26911	414.794	2.56063e-23	3.81978e-21
ENSMUSG00000024837	Dmrt1	1.01596	7.55564	387.342	2.59927e-23	3.85174e-21
ENSMUSG00000086173	Kis2	5.92824	1.81823	387.176	2.62122e-23	3.85871e-21
ENSMUSG00000034723	Tmx4	1.3541	5.45927	386.35	2.73358e-23	3.99782e-21
ENSMUSG00000021938	Pspc1	-1.15126	6.58253	383.834	3.10754e-23	4.51522e-21
ENSMUSG00000028179	Cth	-1.11941	6.48988	382.936	3.25365e-23	4.69701e-21
ENSMUSG00000030350	Prmt8	-1.61443	4.51255	382.614	3.30772e-23	4.74446e-21
ENSMUSG00000035504	Reep6	-1.47854	4.78511	382.065	3.4023e-23	4.84904e-21
ENSMUSG00000028645	Slc2a1	-1.00362	9.19228	381.487	3.50473e-23	4.96341e-21
ENSMUSG00000026667	Uhmk1	1.04705	7.4116	380.293	3.72703e-23	5.24503e-21
ENSMUSG00000054099	Slc25a40	1.33706	5.21813	380.114	3.76158e-23	5.26058e-21
ENSMUSG00000042195	Slc35f2	0.975414	8.01814	378.868	4.01151e-23	5.57525e-21
ENSMUSG00000051735	Rinl	-1.58505	4.49024	378.372	4.11588e-23	5.68499e-21
ENSMUSG00000026558	Uck2	-1.00695	8.48984	378	4.19585e-23	5.75989e-21
ENSMUSG00000042190	Cmklr1	-1.52125	4.66678	376.856	4.45255e-23	6.07501e-21
ENSMUSG00000067194	Eif1ax	-1.02774	6.87962	375.994	4.65687e-23	6.31528e-21
ENSMUSG00000099370	Platr10	-1.19776	5.72416	375.255	4.83977e-23	6.52378e-21
ENSMUSG00000024130	Abca3	1.25035	5.57542	374.495	5.03572e-23	6.74726e-21
ENSMUSG00000029580	Actb	-1.00379	10.6612	372.891	5.47686e-23	7.29465e-21
ENSMUSG00000028759	Hp1bp3	1.0837	6.34724	369.582	6.51972e-23	8.63227e-21
ENSMUSG00000070708	Gtsf1l	-1.32043	5.19989	366.96	7.49298e-23	9.86252e-21
ENSMUSG00000022619	Mapk8ip2	-2.86023	2.94035	366.453	7.69801e-23	1.00665e-20
ENSMUSG00000021003	Galc	1.32619	5.24106	366.356	7.73791e-23	1.00665e-20
ENSMUSG00000036752	Tubb4b	-0.982718	7.95916	365.174	8.24178e-23	1.066e-20
ENSMUSG00000029470	P2rx4	1.22151	5.53345	363.489	9.02041e-23	1.16e-20
ENSMUSG00000025364	Pa2g4	-0.99712	8.86601	362.172	9.68222e-23	1.238e-20
ENSMUSG00000030861	Acadsb	1.13081	6.20703	361.253	1.01743e-22	1.29353e-20
ENSMUSG00000000628	Hk2	-0.937866	8.78356	360.418	1.06438e-22	1.34557e-20
ENSMUSG00000022018	Rgcc	-1.32778	5.25236	358.558	1.17733e-22	1.47599e-20
ENSMUSG00000040111	Gramd1b	1.10082	6.45948	358.505	1.18074e-22	1.47599e-20
ENSMUSG00000030838	Ush1c	1.53863	4.71689	357.46	1.24981e-22	1.55365e-20
ENSMUSG00000020263	Appl2	1.34672	6.26267	449.422	1.26025e-22	1.55635e-20
ENSMUSG00000030770	Parva	1.46075	4.68934	357.225	1.26589e-22	1.55635e-20
ENSMUSG00000035246	Pcyt1b	-1.91474	3.89548	356.875	1.29035e-22	1.56925e-20
ENSMUSG00000038481	Cdk19	1.13799	5.87583	356.874	1.29041e-22	1.56925e-20
ENSMUSG00000024603	Dctn4	1.02745	6.66346	354.731	1.45096e-22	1.74739e-20
ENSMUSG00000079225	Gm9531	-0.964152	7.85654	354.711	1.45251e-22	1.74739e-20
ENSMUSG00000075376	Rc3h2	1.08429	6.30913	353.911	1.51776e-22	1.81475e-20
ENSMUSG00000021116	Eif2s1	-0.954552	7.90533	353.828	1.52473e-22	1.81475e-20
ENSMUSG00000014498	Ankrd52	1.86236	7.61701	861.859	1.66662e-22	1.97314e-20
ENSMUSG00000028776	Tinagl1	1.30348	5.25327	352.02	1.68448e-22	1.98378e-20
ENSMUSG00000030283	St8sia1	-1.29926	5.40827	351.877	1.69787e-22	1.98719e-20
ENSMUSG00000024383	Map3k2	1.15805	5.91487	351.799	1.70513e-22	1.98719e-20
ENSMUSG00000032249	Anp32a	-1.0666	8.97712	379.855	1.71599e-22	1.98949e-20
ENSMUSG00000029714	Gigyf1	1.0204	7.15735	350.566	1.82561e-22	2.10566e-20
ENSMUSG00000021361	Tmem14c	-1.07828	6.75959	349.844	1.90028e-22	2.17388e-20
ENSMUSG00000063838	Cdc42ep5	-1.83804	4.01614	349.807	1.90418e-22	2.17388e-20
ENSMUSG00000059824	Dbp	1.96121	3.72681	349.027	1.98862e-22	2.25875e-20
ENSMUSG00000000346	Dazap2	0.965994	7.71714	348.787	2.0154e-22	2.27529e-20
ENSMUSG00000024423	Impact	1.00117	7.11601	348.714	2.02352e-22	2.27529e-20
ENSMUSG00000005410	Mcm5	-0.937937	8.58756	348.369	2.06284e-22	2.30791e-20
ENSMUSG00000062380	Tubb3	-1.41833	4.79784	348.205	2.08185e-22	2.31759e-20
ENSMUSG00000024640	Psat1	-0.996365	8.60923	347.693	2.14221e-22	2.37297e-20
ENSMUSG00000034724	Cnot6l	1.09892	6.37177	347.424	2.17456e-22	2.39695e-20
ENSMUSG00000051455	Meioc	1.21912	5.54854	347.021	2.22417e-22	2.43961e-20
ENSMUSG00000031666	Rbl2	1.25537	5.21914	346.501	2.28986e-22	2.49941e-20
ENSMUSG00000022040	Ephx2	0.984406	7.83209	344.605	2.54723e-22	2.76684e-20
ENSMUSG00000047888	Tnrc6b	1.11272	6.7844	360.767	2.57422e-22	2.78048e-20
ENSMUSG00000063268	Parp10	1.98814	3.65619	344.346	2.58464e-22	2.78048e-20
ENSMUSG00000058248	Kcnh1	3.04539	2.49198	344.158	2.6121e-22	2.79378e-20
ENSMUSG00000053460	Ggcx	1.45799	4.6206	344.091	2.62198e-22	2.79378e-20
ENSMUSG00000002984	Tomm40	-1.02679	6.94518	343.62	2.69259e-22	2.85542e-20
ENSMUSG00000092035	Peg10	1.20213	5.69474	343.193	2.7583e-22	2.91131e-20
ENSMUSG00000022218	Tgm1	-2.2349	3.34039	342.326	2.89705e-22	3.0434e-20
ENSMUSG00000009670	Tex11	1.55215	4.57404	342.121	2.93079e-22	3.06446e-20
ENSMUSG00000050424	Pnma5	-1.08984	6.0064	341.529	3.03083e-22	3.15042e-20
ENSMUSG00000024759	Atl3	0.960516	7.35103	341.469	3.04116e-22	3.15042e-20
ENSMUSG00000101431	Gm7901	-1.41683	4.77345	340.799	3.15927e-22	3.25768e-20
ENSMUSG00000029729	Zkscan1	1.22635	5.62797	338.068	3.69207e-22	3.78962e-20
ENSMUSG00000020407	Upp1	-1.10876	8.76606	398.108	3.74206e-22	3.8234e-20
ENSMUSG00000022673	Mcm4	-0.929167	8.36664	337.679	3.7753e-22	3.83982e-20
ENSMUSG00000116864	Gm3320	-1.04334	6.6118	336.976	3.93065e-22	3.97974e-20
ENSMUSG00000030983	Bccip	-0.983744	6.81042	336.507	4.03808e-22	4.05738e-20
ENSMUSG00000102411	Gm36936	1.76011	4.03801	336.483	4.0436e-22	4.05738e-20
ENSMUSG00000078713	Tomm5	-1.30334	5.11615	335.312	4.32573e-22	4.32109e-20
ENSMUSG00000024360	Etf1	-0.936027	8.37815	334.93	4.42215e-22	4.38055e-20
ENSMUSG00000038028	Tigar	-1.22129	5.38169	334.921	4.42441e-22	4.38055e-20
ENSMUSG00000006456	Rbm14	-1.0336	6.51324	332.297	5.15109e-22	5.07757e-20
ENSMUSG00000027637	Rab5if	-1.11517	5.75515	331.122	5.51597e-22	5.41339e-20
ENSMUSG00000013033	Adgrl1	-1.01726	6.55431	330.903	5.58696e-22	5.45912e-20
ENSMUSG00000027763	Mbnl1	1.53011	4.41844	330.323	5.77939e-22	5.61725e-20
ENSMUSG00000079479	Gm9112	3.58095	2.1839	330.265	5.79901e-22	5.61725e-20
ENSMUSG00000042406	Atf4	-0.9803	8.29816	329.54	6.05014e-22	5.83526e-20
ENSMUSG00000075511	1700001L05Rik	-0.996522	6.58332	328.543	6.41468e-22	6.16029e-20
ENSMUSG00000033439	Trmt13	1.35924	5.63781	386.055	6.71066e-22	6.417e-20
ENSMUSG00000032092	Mpzl2	-0.967955	6.80726	326.639	7.17585e-22	6.83263e-20
ENSMUSG00000039275	Foxk2	-1.02143	6.38388	326.234	7.34957e-22	6.96839e-20
ENSMUSG00000020361	Hspa4	-0.929617	9.11301	325.9	7.4964e-22	7.07762e-20
ENSMUSG00000029863	Casp2	1.07673	5.92451	324.4	8.19328e-22	7.68832e-20
ENSMUSG00000032578	Cish	1.73166	3.93548	324.359	8.2134e-22	7.68832e-20
ENSMUSG00000041842	Fhdc1	2.26139	3.0819	324.291	8.24632e-22	7.68832e-20
ENSMUSG00000028527	Ak4	1.01958	7.44093	332.296	8.8528e-22	8.21952e-20
ENSMUSG00000044279	Crb3	-1.93336	3.77478	322.601	9.1197e-22	8.43233e-20
ENSMUSG00000055302	Mrfap1	-0.912083	7.93923	322.22	9.32997e-22	8.59125e-20
ENSMUSG00000022557	Bop1	-1.08856	6.04464	322.023	9.44038e-22	8.65729e-20
ENSMUSG00000020211	Sf3a2	-0.96492	6.78564	319.716	1.08414e-21	9.90153e-20
ENSMUSG00000028889	Yrdc	-1.29842	4.92822	319.56	1.09436e-21	9.95419e-20
ENSMUSG00000025403	Shmt2	-0.934038	7.87808	318.441	1.17074e-21	1.06059e-19
ENSMUSG00000028435	Aqp3	0.969801	7.75845	317.561	1.23471e-21	1.11402e-19
ENSMUSG00000021957	Tkt	-0.915418	9.66519	317.129	1.26746e-21	1.13898e-19
ENSMUSG00000068101	Cenpm	-1.13342	5.68238	316.765	1.29573e-21	1.15973e-19
ENSMUSG00000007039	Ddah2	-1.02573	6.49688	316.101	1.34905e-21	1.20264e-19
ENSMUSG00000026603	Smyd2	1.06313	6.29303	314.067	1.52712e-21	1.35598e-19
ENSMUSG00000042851	Zc3h6	1.28862	5.12031	313.666	1.56502e-21	1.38414e-19
ENSMUSG00000032855	Pkd1	1.0225	6.42145	313.504	1.58055e-21	1.39238e-19
ENSMUSG00000050017	Pitpnb	-0.95199	6.87523	313.209	1.60935e-21	1.41219e-19
ENSMUSG00000031732	Phlpp2	1.18903	5.29698	311.076	1.83485e-21	1.60378e-19
ENSMUSG00000079003	Samd1	-1.00133	6.59346	309.868	1.97687e-21	1.71843e-19
ENSMUSG00000054263	Lifr	0.941338	6.95773	309.832	1.98139e-21	1.71843e-19
ENSMUSG00000079445	B3gnt7	1.33661	5.16321	323.603	1.99759e-21	1.72579e-19
ENSMUSG00000039640	Mrpl12	-1.00111	6.52927	308.416	2.16307e-21	1.86157e-19
ENSMUSG00000086665	Gm13067	3.47679	2.08522	308.313	2.17691e-21	1.86631e-19
ENSMUSG00000030521	Mphosph10	-1.06112	6.14879	307.942	2.2278e-21	1.90265e-19
ENSMUSG00000084883	Ccdc85c	-1.22904	5.11574	306.936	2.37178e-21	2.01791e-19
ENSMUSG00000028476	Reck	1.37341	4.85559	306.738	2.40135e-21	2.02796e-19
ENSMUSG00000018401	Mtmr4	0.958142	6.60362	306.735	2.40172e-21	2.02796e-19
ENSMUSG00000020849	Ywhae	-0.899957	10.469	306.562	2.42776e-21	2.04224e-19
ENSMUSG00000031558	Slit2	1.32225	5.33469	332.924	2.44633e-21	2.05015e-19
ENSMUSG00000081111	Gm5913	-1.0885	5.81382	305.564	2.58414e-21	2.15757e-19
ENSMUSG00000031917	Nip7	-0.937286	6.66042	305.459	2.60115e-21	2.1637e-19
ENSMUSG00000024190	Dusp1	-0.992444	6.24332	304.319	2.7941e-21	2.31558e-19
ENSMUSG00000033684	Qsox1	1.21796	5.12163	303.951	2.8594e-21	2.36095e-19
ENSMUSG00000028245	Nsmaf	1.18307	5.39465	303.834	2.88061e-21	2.36972e-19
ENSMUSG00000014418	Hps5	1.08511	5.60216	303.509	2.94012e-21	2.40982e-19
ENSMUSG00000032788	Pdxk	-1.0972	5.81399	303.319	2.97558e-21	2.42998e-19
ENSMUSG00000020358	Hnrnpab	-0.896555	9.15213	303.075	3.02161e-21	2.4586e-19
ENSMUSG00000028729	Ebna1bp2	-0.958432	6.8184	302.581	3.1174e-21	2.52736e-19
ENSMUSG00000078652	Psme3	-0.92198	7.60379	302.461	3.14117e-21	2.53743e-19
ENSMUSG00000027087	Itgav	0.93648	6.72065	302.29	3.17516e-21	2.55144e-19
ENSMUSG00000032064	Dixdc1	1.29207	4.87852	302.26	3.18132e-21	2.55144e-19
ENSMUSG00000049091	Sephs2	-0.964131	6.55046	301.919	3.25053e-21	2.5893e-19
ENSMUSG00000021707	Dhfr	-0.979863	6.50043	301.914	3.25167e-21	2.5893e-19
ENSMUSG00000061024	Rrs1	-1.13515	5.45808	301.176	3.40733e-21	2.70363e-19
ENSMUSG00000002068	Ccne1	-0.98281	6.57997	301.034	3.43809e-21	2.7184e-19
ENSMUSG00000078695	Cisd3	-1.29211	4.98124	300.514	3.55349e-21	2.79146e-19
ENSMUSG00000003847	Nfat5	1.00946	6.44283	300.505	3.55544e-21	2.79146e-19
ENSMUSG00000054387	Mdm4	0.888125	9.28483	300.414	3.57616e-21	2.79791e-19
ENSMUSG00000018040	Rrp7a	-1.00185	6.06396	300.24	3.61605e-21	2.81057e-19
ENSMUSG00000103651	Gm37206	1.43203	4.92489	324.68	3.62092e-21	2.81057e-19
ENSMUSG00000019699	Akt3	1.20637	5.10053	300.179	3.63003e-21	2.81057e-19
ENSMUSG00000024697	Gna14	3.84145	1.97207	300.118	3.64414e-21	2.81177e-19
ENSMUSG00000027130	Slc12a6	1.21788	5.17338	299.551	3.77804e-21	2.90507e-19
ENSMUSG00000029330	Cds1	1.41644	4.67313	299.453	3.80181e-21	2.91334e-19
ENSMUSG00000001473	Tubb6	-0.968734	6.76158	298.733	3.98038e-21	3.03976e-19
ENSMUSG00000022686	B3gnt5	-1.27701	4.89474	298.552	4.02676e-21	3.06472e-19
ENSMUSG00000037992	Rara	-1.04059	6.06924	297.793	4.22724e-21	3.2064e-19
ENSMUSG00000039616	Mocos	-1.56313	4.23803	295.483	4.90375e-21	3.70697e-19
ENSMUSG00000056076	Eif3b	-0.855927	8.25723	295.203	4.99305e-21	3.76177e-19
ENSMUSG00000103697	Gm38020	5.04303	1.40342	295.029	5.04931e-21	3.79139e-19
ENSMUSG00000020808	Pimreg	-1.26402	5.14236	294.716	5.15252e-21	3.85594e-19
ENSMUSG00000051343	Rab11fip5	-1.20999	5.15787	294.462	5.23783e-21	3.90672e-19
ENSMUSG00000023809	Rps6ka2	-1.24313	4.90484	294.241	5.31338e-21	3.94547e-19
ENSMUSG00000056155	Nanos3	2.40403	2.79603	294.167	5.33895e-21	3.94547e-19
ENSMUSG00000064179	Tnnt1	-1.8418	3.72322	294.156	5.34267e-21	3.94547e-19
ENSMUSG00000030494	Rhpn2	0.976547	6.03961	293.9	5.432e-21	3.99824e-19
ENSMUSG00000042978	Sbk1	-1.00569	6.04819	293.605	5.53673e-21	4.06196e-19
ENSMUSG00000028378	Ptgr1	1.00806	6.18191	292.99	5.76237e-21	4.21368e-19
ENSMUSG00000039067	Psmd7	-0.898831	7.77642	292.681	5.87935e-21	4.28522e-19
ENSMUSG00000022629	Kif21a	1.17908	5.1925	292.354	6.00569e-21	4.3631e-19
ENSMUSG00000043618	Eif5al3-ps	-1.13423	5.37473	291.383	6.39826e-21	4.63325e-19
ENSMUSG00000026202	Tuba4a	-0.945594	6.52169	291.074	6.52837e-21	4.6981e-19
ENSMUSG00000031709	Tbc1d9	1.49749	4.35278	291.071	6.52981e-21	4.6981e-19
ENSMUSG00000018999	Slc35b4	1.21472	5.0182	290.766	6.66111e-21	4.77721e-19
ENSMUSG00000007783	Cpt1c	0.99212	6.61595	290.466	6.79334e-21	4.85648e-19
ENSMUSG00000031246	Sh3bgrl	1.32092	4.69148	289.944	7.02982e-21	5.00953e-19
ENSMUSG00000025579	Gaa	0.915412	7.16926	289.79	7.10114e-21	5.04429e-19
ENSMUSG00000031548	Sfrp1	-0.87556	7.93101	289.635	7.17347e-21	5.07954e-19
ENSMUSG00000095180	Rhox5	-1.24611	7.56744	436.908	7.45521e-21	5.26239e-19
ENSMUSG00000035798	Zdhhc17	1.17591	5.1036	288.958	7.49999e-21	5.27735e-19
ENSMUSG00000081766	2210409E12Rik	-1.98035	3.34753	288.862	7.54719e-21	5.29391e-19
ENSMUSG00000021185	Dglucy	1.33944	4.52657	288.744	7.60628e-21	5.31869e-19
ENSMUSG00000015133	Lrrk1	2.38799	2.66553	287.705	8.14543e-21	5.66378e-19
ENSMUSG00000022205	Sub1	-0.873026	7.86362	287.695	8.15041e-21	5.66378e-19
ENSMUSG00000009596	Taf7l	2.34647	2.97881	287.048	8.50675e-21	5.8931e-19
ENSMUSG00000086370	Ftx	2.34633	3.32044	326.664	8.73241e-21	6.01346e-19
ENSMUSG00000038756	Ttll6	1.51494	4.99833	356.826	8.73424e-21	6.01346e-19
ENSMUSG00000029061	Mmp23	2.17066	3.0397	286.588	8.76961e-21	6.01929e-19
ENSMUSG00000051391	Ywhag	-0.885205	8.97739	286.278	8.95148e-21	6.12533e-19
ENSMUSG00000032633	Flcn	1.00825	6.03328	285.756	9.26692e-21	6.32185e-19
ENSMUSG00000029772	Ahcyl2	0.98759	6.42683	285.599	9.36438e-21	6.36892e-19
ENSMUSG00000024772	Ehd1	-0.909997	6.73911	285.375	9.50442e-21	6.44457e-19
ENSMUSG00000001211	Agpat3	-1.06152	5.7805	284.408	1.01366e-20	6.85247e-19
ENSMUSG00000031960	Aars	-0.84899	9.02913	284.006	1.0412e-20	7.0059e-19
ENSMUSG00000062093	Gm10110	-0.969567	6.53677	283.986	1.04262e-20	7.0059e-19
ENSMUSG00000029068	Ccnl2	0.900312	7.3131	283.904	1.04831e-20	7.02308e-19
ENSMUSG00000037012	Hk1	-0.88197	8.34021	283.586	1.07084e-20	7.15255e-19
ENSMUSG00000008373	Prpf31	-0.997829	6.13185	283.104	1.1059e-20	7.36479e-19
ENSMUSG00000002741	Ykt6	-0.987469	6.30367	283.025	1.11181e-20	7.38217e-19
ENSMUSG00000031537	Ikbkb	1.03423	5.84441	282.771	1.13087e-20	7.48651e-19
ENSMUSG00000026893	Gca	1.02254	5.68032	281.985	1.1921e-20	7.86858e-19
ENSMUSG00000024493	Lars	-0.859527	7.9832	280.649	1.30429e-20	8.58375e-19
ENSMUSG00000030357	Fkbp4	-0.839965	9.78448	280.26	1.33893e-20	8.78589e-19
ENSMUSG00000025912	Mybl1	1.02669	6.29559	286.981	1.40069e-20	9.1385e-19
ENSMUSG00000020303	Stc2	-1.49656	4.29241	279.592	1.40083e-20	9.1385e-19
ENSMUSG00000028444	Cntfr	1.8028	3.61209	279.213	1.43722e-20	9.34864e-19
ENSMUSG00000040929	Rfx3	1.5905	3.94083	279.141	1.44424e-20	9.36703e-19
ENSMUSG00000017724	Etv4	-2.27804	2.833	278.147	1.54505e-20	9.99195e-19
ENSMUSG00000027942	4933434E20Rik	1.47287	4.14814	277.8	1.58191e-20	1.02008e-18
ENSMUSG00000038412	Higd1a	-1.27286	4.79799	277.095	1.65974e-20	1.06579e-18
ENSMUSG00000044349	Snhg11	1.39672	6.12369	435.439	1.66232e-20	1.06579e-18
ENSMUSG00000018848	Rars	-0.901176	7.61548	276.896	1.68241e-20	1.07559e-18
ENSMUSG00000001767	Crnkl1	-1.09783	5.32723	276.38	1.74285e-20	1.11105e-18
ENSMUSG00000043091	Tuba1c	-1.20588	5.96081	337.51	1.79441e-20	1.14067e-18
ENSMUSG00000022537	Tmem44	1.26119	4.80388	275.603	1.83793e-20	1.16503e-18
ENSMUSG00000063430	Wscd2	-1.88673	3.34355	274.906	1.92798e-20	1.21866e-18
ENSMUSG00000065599	Mir23b	6.92236	1.01902	274.009	2.0506e-20	1.29251e-18
ENSMUSG00000038679	Trps1	1.22375	5.36191	292.399	2.16541e-20	1.36105e-18
ENSMUSG00000035021	Baz1a	0.941507	6.17038	272.854	2.22082e-20	1.39196e-18
ENSMUSG00000019370	Calm3	-0.864945	8.5634	272.213	2.32148e-20	1.45099e-18
ENSMUSG00000018849	Wwc1	-1.00674	5.85633	269.879	2.73041e-20	1.70183e-18
ENSMUSG00000032238	Rora	1.86416	3.32437	269.294	2.84428e-20	1.76788e-18
ENSMUSG00000027168	Pax6	3.60628	1.63886	268.734	2.95794e-20	1.83343e-18
ENSMUSG00000003235	Eif2b5	-0.836187	7.77597	268.518	3.00306e-20	1.85626e-18
ENSMUSG00000106239	Gm9260	-1.60373	3.87206	268.466	3.01387e-20	1.85781e-18
ENSMUSG00000000708	Kat2b	0.937629	6.10345	267.958	3.12321e-20	1.91992e-18
ENSMUSG00000035578	Iqcg	-1.04918	5.45902	267.69	3.1827e-20	1.95112e-18
ENSMUSG00000018672	Copz2	-1.22845	4.96632	267.423	3.24298e-20	1.98265e-18
ENSMUSG00000016257	Prelid3b	-0.958617	5.87767	267.33	3.26424e-20	1.99021e-18
ENSMUSG00000049313	Sorl1	0.879762	7.32845	266.779	3.39327e-20	2.06325e-18
ENSMUSG00000028964	Park7	-0.842395	7.84764	266.222	3.52926e-20	2.14013e-18
ENSMUSG00000021645	Smn1	-0.962661	5.87287	265.766	3.64494e-20	2.2043e-18
ENSMUSG00000041268	Dmxl2	0.976814	5.8303	265.715	3.65815e-20	2.20633e-18
ENSMUSG00000037188	Grhl3	-1.13197	5.33488	265.591	3.69032e-20	2.21808e-18
ENSMUSG00000018846	Pank3	0.85899	7.17335	265.564	3.69747e-20	2.21808e-18
ENSMUSG00000107092	Gm7993	-1.7412	4.75609	384.182	4.01673e-20	2.40316e-18
ENSMUSG00000019970	Sgk1	-0.88371	6.98335	264.199	4.07329e-20	2.4305e-18
ENSMUSG00000069662	Marcks	-1.20403	4.85986	263.992	4.1334e-20	2.45981e-18
ENSMUSG00000015932	Dstn	-0.814614	8.46225	263.216	4.36822e-20	2.59266e-18
ENSMUSG00000037321	Tap1	1.49743	4.02971	262.84	4.48701e-20	2.65358e-18
ENSMUSG00000071337	Tia1	0.940239	6.32817	262.817	4.49457e-20	2.65358e-18
ENSMUSG00000042426	Dhx29	-0.957583	5.90748	262.64	4.55161e-20	2.68018e-18
ENSMUSG00000025241	Fyco1	1.09873	5.69266	273.966	4.5906e-20	2.69604e-18
ENSMUSG00000030275	Etnk1	0.815123	8.89691	262.222	4.68975e-20	2.74707e-18
ENSMUSG00000027829	Ccnl1	0.879059	6.80439	261.674	4.8775e-20	2.84831e-18
ENSMUSG00000036402	Gng12	1.09519	5.20044	261.644	4.88805e-20	2.84831e-18
ENSMUSG00000056268	Dennd1b	1.02147	5.62999	261.537	4.92567e-20	2.86278e-18
ENSMUSG00000047909	Ankrd16	1.09263	5.40614	261.262	5.02361e-20	2.90853e-18
ENSMUSG00000031103	Elf4	1.00724	5.49811	261.243	5.03039e-20	2.90853e-18
ENSMUSG00000026103	Gls	0.905434	7.86649	271.568	5.17444e-20	2.98223e-18
ENSMUSG00000019852	Arfgef3	1.64012	3.84503	260.823	5.18452e-20	2.98223e-18
ENSMUSG00000046204	Pnma2	-1.68737	3.67829	260.631	5.25663e-20	3.01513e-18
ENSMUSG00000031984	2810004N23Rik	-0.885032	6.61878	260.599	5.26867e-20	3.01513e-18
ENSMUSG00000002325	Irf9	1.3491	4.43312	260.374	5.35445e-20	3.05641e-18
ENSMUSG00000029561	Oasl2	4.74141	1.35588	259.997	5.50189e-20	3.13258e-18
ENSMUSG00000026669	Mcm10	-0.829571	7.31875	259.711	5.61651e-20	3.18482e-18
ENSMUSG00000001750	Tcirg1	0.964653	5.78083	259.697	5.62211e-20	3.18482e-18
ENSMUSG00000035397	Klf16	-1.06392	5.51256	259.586	5.66759e-20	3.20248e-18
ENSMUSG00000002870	Mcm2	-0.80798	8.88321	259.241	5.81039e-20	3.27489e-18
ENSMUSG00000031608	Galnt7	1.13773	5.12694	259.185	5.83388e-20	3.27987e-18
ENSMUSG00000027794	Sohlh2	0.877876	7.01689	258.994	5.915e-20	3.31714e-18
ENSMUSG00000021037	Ahsa1	-0.822987	7.74438	258.926	5.94408e-20	3.32512e-18
ENSMUSG00000062075	Lmnb2	-0.896805	6.63395	258.793	6.00173e-20	3.34899e-18
ENSMUSG00000028322	Exosc3	-1.15576	5.10943	258.475	6.14139e-20	3.4184e-18
ENSMUSG00000050856	Atp5k	-0.937621	6.16704	258.092	6.31439e-20	3.50598e-18
ENSMUSG00000034858	Fam214a	1.5023	4.32424	268.214	6.46082e-20	3.5784e-18
ENSMUSG00000034424	Gcsh	-0.869751	6.51879	256.476	7.10133e-20	3.92344e-18
ENSMUSG00000026556	Vangl2	-1.03254	5.37931	256.234	7.22823e-20	3.98372e-18
ENSMUSG00000027496	Aurka	-0.851094	6.93648	256.049	7.3265e-20	4.02795e-18
ENSMUSG00000026519	Tmem63a	1.33663	4.46715	255.432	7.66441e-20	4.2034e-18
ENSMUSG00000031148	Gpkow	1.0792	5.37008	254.846	8.00048e-20	4.37699e-18
ENSMUSG00000019577	Pdk4	1.07591	5.32698	254.531	8.18742e-20	4.46833e-18
ENSMUSG00000050812	Ecpas	0.870403	6.53452	254.305	8.32394e-20	4.53179e-18
ENSMUSG00000031231	Cox7b	-0.819968	7.84161	254.019	8.5009e-20	4.6169e-18
ENSMUSG00000056201	Cfl1	-0.837838	9.65085	253.552	8.79778e-20	4.76656e-18
ENSMUSG00000004665	Cnn2	-1.0153	6.16586	267.481	8.87995e-20	4.79946e-18
ENSMUSG00000044037	Als2cl	1.04114	5.34935	253.272	8.98155e-20	4.84268e-18
ENSMUSG00000032575	Manf	-0.931751	6.39601	253.07	9.11617e-20	4.90331e-18
ENSMUSG00000029599	Ddx54	-0.83731	7.2527	253.038	9.13782e-20	4.90331e-18
ENSMUSG00000028522	Mier1	0.85519	7.12353	252.288	9.65804e-20	5.17006e-18
ENSMUSG00000006476	Nsmf	1.44085	4.04923	252.072	9.81341e-20	5.24069e-18
ENSMUSG00000037361	Sf3b6	-1.0358	6.28119	279.586	1.00723e-19	5.36614e-18
ENSMUSG00000001056	Nhp2	-0.866746	6.96485	251.679	1.01036e-19	5.37001e-18
ENSMUSG00000021326	Trim27	-0.875757	6.70864	251.046	1.0589e-19	5.61467e-18
ENSMUSG00000006818	Sod2	-0.819716	7.23441	249.735	1.16739e-19	6.17532e-18
ENSMUSG00000039323	Igfbp2	-0.925099	10.1578	281.709	1.21689e-19	6.40617e-18
ENSMUSG00000022769	Sdf2l1	-1.30514	4.64854	249.171	1.21762e-19	6.40617e-18
ENSMUSG00000007908	Hmgcll1	2.39512	2.4292	249.149	1.21962e-19	6.40617e-18
ENSMUSG00000042750	Bex2	-1.37378	4.22477	248.856	1.24664e-19	6.53277e-18
ENSMUSG00000032294	Pkm	-0.840995	11.875	248.73	1.25851e-19	6.57954e-18
ENSMUSG00000075590	Nrbp2	1.43632	4.07603	248.419	1.28811e-19	6.71858e-18
ENSMUSG00000030029	Lrig1	0.966159	5.65349	248.217	1.30778e-19	6.80534e-18
ENSMUSG00000029581	Fscn1	-0.834152	7.80874	248.097	1.31957e-19	6.85074e-18
ENSMUSG00000031596	Slc7a2	2.25538	2.63883	248.033	1.32596e-19	6.86799e-18
ENSMUSG00000041740	Rnf10	-0.825541	8.81515	247.979	1.33133e-19	6.87985e-18
ENSMUSG00000031508	Ankrd10	0.799376	7.73699	247.854	1.34392e-19	6.92893e-18
ENSMUSG00000040297	Suco	0.878052	6.86756	247.791	1.35023e-19	6.94547e-18
ENSMUSG00000054079	Utp18	-0.926152	6.29984	247.725	1.35694e-19	6.96399e-18
ENSMUSG00000002767	Mrpl2	-0.907816	6.26758	247.614	1.36833e-19	7.00635e-18
ENSMUSG00000039158	Akna	-1.36118	4.2296	247.152	1.4167e-19	7.23747e-18
ENSMUSG00000037111	Setd7	1.04684	5.44149	247.104	1.42186e-19	7.24726e-18
ENSMUSG00000022124	Fbxl3	0.881878	6.77776	246.797	1.4551e-19	7.39984e-18
ENSMUSG00000036103	Colec12	-1.61563	3.89368	246.713	1.46426e-19	7.42956e-18
ENSMUSG00000006641	Slc5a6	1.2399	4.60198	246.421	1.49692e-19	7.57807e-18
ENSMUSG00000044857	Lemd2	0.995859	6.08116	256.392	1.50964e-19	7.62522e-18
ENSMUSG00000026547	Tagln2	-0.822517	8.3605	246.221	1.51971e-19	7.65877e-18
ENSMUSG00000050244	Heatr1	-0.870987	6.58732	246.019	1.54309e-19	7.75916e-18
ENSMUSG00000042364	Snx18	-0.854533	6.53284	245.796	1.56931e-19	7.8733e-18
ENSMUSG00000054405	Dnajc8	-0.894338	7.43543	255.285	1.60207e-19	8.01968e-18
ENSMUSG00000024163	Mapk8ip3	0.850126	7.17071	245.337	1.62471e-19	8.11483e-18
ENSMUSG00000029447	Cct6a	-0.789955	9.43496	245.296	1.62984e-19	8.12234e-18
ENSMUSG00000037815	Ctnna1	-0.777655	9.05661	245.245	1.63603e-19	8.12396e-18
ENSMUSG00000075592	Nynrin	-1.10319	5.30948	245.234	1.63743e-19	8.12396e-18
ENSMUSG00000045136	Tubb2b	-0.793714	8.20103	244.858	1.68483e-19	8.34067e-18
ENSMUSG00000021814	Anxa7	0.781807	8.16851	244.647	1.71201e-19	8.45648e-18
ENSMUSG00000068323	Slc4a5	-1.91044	3.11122	244.613	1.71647e-19	8.45986e-18
ENSMUSG00000028957	Per3	1.34395	4.27662	244.562	1.72307e-19	8.47371e-18
ENSMUSG00000061313	Ddhd2	0.922754	6.03862	244.228	1.76733e-19	8.67233e-18
ENSMUSG00000020089	Ppa1	-0.850115	7.10555	244.192	1.7722e-19	8.67721e-18
ENSMUSG00000030591	Psmd8	-0.806095	7.95433	243.592	1.85501e-19	9.06283e-18
ENSMUSG00000021595	Nsun2	-0.796004	8.57122	243.398	1.88258e-19	9.17748e-18
ENSMUSG00000027589	Pcmtd2	1.07889	5.22119	243.329	1.8926e-19	9.20627e-18
ENSMUSG00000041921	Metap1d	1.28413	4.36974	243.023	1.9373e-19	9.40325e-18
ENSMUSG00000024639	Gnaq	0.897635	5.98027	242.277	2.05099e-19	9.93354e-18
ENSMUSG00000042079	Hnrnpf	-0.807166	7.19788	241.453	2.18464e-19	1.0558e-17
ENSMUSG00000046572	Zfp518b	-1.5827	3.87314	241.37	2.1986e-19	1.06026e-17
ENSMUSG00000036078	Sigmar1	-1.05159	5.24719	240.891	2.28113e-19	1.09769e-17
ENSMUSG00000032336	Nptn	0.876299	6.46648	240.721	2.31112e-19	1.10973e-17
ENSMUSG00000031357	Syap1	1.01527	5.41509	240.509	2.34908e-19	1.12555e-17
ENSMUSG00000027227	Sord	1.0851	5.70769	262.404	2.37655e-19	1.13627e-17
ENSMUSG00000024151	Msh2	-0.765457	8.63312	240.062	2.43149e-19	1.16006e-17
ENSMUSG00000040351	Ankib1	1.03026	5.40204	239.591	2.52151e-19	1.20046e-17
ENSMUSG00000049739	Zfp646	-0.895124	6.25478	239.543	2.53103e-19	1.20243e-17
ENSMUSG00000067547	Gm7666	-0.930169	6.3452	240.104	2.57934e-19	1.22278e-17
ENSMUSG00000020827	Mink1	0.877194	6.55102	239.11	2.61723e-19	1.23812e-17
ENSMUSG00000006200	Rhox6	1.51085	3.80413	238.612	2.72015e-19	1.28409e-17
ENSMUSG00000023906	Cldn6	-1.46622	5.07023	329.151	2.82841e-19	1.33239e-17
ENSMUSG00000043801	Oaz1-ps	-0.878983	6.5663	237.907	2.87323e-19	1.35066e-17
ENSMUSG00000021486	Prelid1	-0.822815	7.87387	236.838	3.12247e-19	1.46475e-17
ENSMUSG00000042367	Gjb3	-0.827073	7.37367	236.389	3.23411e-19	1.51394e-17
ENSMUSG00000000037	Scml2	1.87402	3.13882	236.164	3.29132e-19	1.53751e-17
ENSMUSG00000060477	Irak2	1.11266	4.89124	236.095	3.30925e-19	1.54266e-17
ENSMUSG00000048574	Ccnb1-ps	-1.08225	5.03113	235.467	3.47612e-19	1.61696e-17
ENSMUSG00000032245	Cln6	0.812647	7.0504	235.441	3.48309e-19	1.61696e-17
ENSMUSG00000079470	Utp14b	-1.08428	5.19294	235.35	3.50819e-19	1.62524e-17
ENSMUSG00000020640	Itsn2	0.93898	5.97772	235.136	3.56769e-19	1.64939e-17
ENSMUSG00000100153	Ppp1ccb	-0.874787	6.42387	235.087	3.58119e-19	1.65222e-17
ENSMUSG00000027018	Hat1	-0.771289	9.18407	234.991	3.60845e-19	1.66039e-17
ENSMUSG00000029787	Avl9	0.863961	6.22208	234.957	3.61817e-19	1.66039e-17
ENSMUSG00000074653	Lrrc31	0.982068	5.49705	234.946	3.62116e-19	1.66039e-17
ENSMUSG00000003868	Ruvbl2	-0.819601	8.58623	234.806	3.66127e-19	1.67535e-17
ENSMUSG00000003037	Rab8a	-0.950775	5.97211	234.382	3.78543e-19	1.72863e-17
ENSMUSG00000017760	Ctsa	0.814828	7.79931	234.332	3.80035e-19	1.73191e-17
ENSMUSG00000062270	Morf4l1	1.00851	5.53716	234.023	3.89396e-19	1.77096e-17
ENSMUSG00000074102	Rbm15b	-1.14653	4.77709	233.841	3.95022e-19	1.7929e-17
ENSMUSG00000062309	Rpp25	-1.06239	5.30266	233.762	3.97507e-19	1.80053e-17
ENSMUSG00000048058	Ldlrad3	1.04792	5.17483	233	4.22181e-19	1.90843e-17
ENSMUSG00000041607	Mbp	1.23022	4.50693	232.832	4.27835e-19	1.92919e-17
ENSMUSG00000056305	Usp39	-0.842798	6.48451	232.812	4.28497e-19	1.92919e-17
ENSMUSG00000035151	Elmod2	0.869871	6.02897	232.462	4.40553e-19	1.97948e-17
ENSMUSG00000000308	Ckmt1	-1.13869	5.16178	237.817	4.47605e-19	2.00714e-17
ENSMUSG00000039497	Dse	-0.892009	6.02216	232.169	4.509e-19	2.01787e-17
ENSMUSG00000039356	Exosc2	-0.838857	6.37971	232.097	4.53488e-19	2.0254e-17
ENSMUSG00000029623	Pdap1	-0.781617	7.56833	232.059	4.54871e-19	2.02552e-17
ENSMUSG00000063412	Gm10131	-0.869188	6.01327	232.046	4.55325e-19	2.02552e-17
ENSMUSG00000061728	Btnl7-ps	1.19729	4.83501	231.943	4.59069e-19	2.03812e-17
ENSMUSG00000026335	Pam	1.28423	4.53968	231.331	4.81958e-19	2.13264e-17
ENSMUSG00000038393	Txnip	0.779	10.8538	231.323	4.82264e-19	2.13264e-17
ENSMUSG00000057388	Mrpl18	-0.862767	6.15034	230.97	4.96013e-19	2.18899e-17
ENSMUSG00000034614	Pik3ip1	1.62674	5.08321	384.424	4.96965e-19	2.18899e-17
ENSMUSG00000020869	Lrrc59	-0.777893	8.0187	230.844	5.01019e-19	2.20252e-17
ENSMUSG00000028078	Dclk2	0.78268	8.38914	230.788	5.0329e-19	2.20816e-17
ENSMUSG00000027655	Dhx35	0.861568	6.62337	230.573	5.11965e-19	2.24183e-17
ENSMUSG00000042599	Kdm7a	0.887802	5.933	230.452	5.16944e-19	2.2592e-17
ENSMUSG00000024644	Cndp2	-0.803618	7.29061	230.352	5.21106e-19	2.27296e-17
ENSMUSG00000025702	Marchf8	0.972891	5.4434	230.275	5.24313e-19	2.2825e-17
ENSMUSG00000040681	Hmgn1	-0.789151	8.19401	230.036	5.34432e-19	2.32203e-17
ENSMUSG00000015092	Edf1	-0.891709	6.37534	229.892	5.40608e-19	2.34431e-17
ENSMUSG00000018293	Pfn1	-0.780799	8.5993	229.866	5.41764e-19	2.34478e-17
ENSMUSG00000047045	Tmem164	0.960991	5.56136	229.689	5.49491e-19	2.37363e-17
ENSMUSG00000023110	Prmt5	-0.776906	7.88217	229.316	5.66155e-19	2.4409e-17
ENSMUSG00000050917	Fgf4	-0.766741	8.33228	228.66	5.96745e-19	2.56784e-17
ENSMUSG00000093930	Hmgcs1	-0.758771	8.31165	228.589	6.00181e-19	2.57767e-17
ENSMUSG00000026554	Dcaf8	0.805551	7.57748	228.321	6.13266e-19	2.62882e-17
ENSMUSG00000039396	Neil3	1.4322	5.06408	316.367	6.39231e-19	2.73488e-17
ENSMUSG00000025190	Got1	-0.814106	7.92104	227.771	6.41047e-19	2.73742e-17
ENSMUSG00000021606	Ndufs6	-0.863329	6.07044	227.703	6.44583e-19	2.74727e-17
ENSMUSG00000031546	Gins4	-0.969308	5.805	227.45	6.57865e-19	2.79855e-17
ENSMUSG00000047905	Gm8566	-0.861401	6.65614	227.28	6.66969e-19	2.8319e-17
ENSMUSG00000049553	Polr1a	-0.788548	7.21465	227.02	6.81158e-19	2.88666e-17
ENSMUSG00000028792	Ak2	-0.753235	8.27727	226.758	6.95745e-19	2.93707e-17
ENSMUSG00000067369	Trmt2b	1.09762	4.865	226.705	6.98733e-19	2.93707e-17
ENSMUSG00000070697	Utp3	-0.947029	5.93317	226.704	6.98759e-19	2.93707e-17
ENSMUSG00000078915	Hsp25-ps1	-1.01253	6.33486	264.676	6.99376e-19	2.93707e-17
ENSMUSG00000035273	Hpse	1.58865	3.60561	226.689	6.99615e-19	2.93707e-17
ENSMUSG00000031825	Crispld2	2.2556	2.454	226.61	7.04118e-19	2.95044e-17
ENSMUSG00000003131	Pafah1b2	0.789765	6.99239	226.557	7.07143e-19	2.95758e-17
ENSMUSG00000016554	Eif3d	-0.779379	8.49359	226.172	7.29572e-19	3.04569e-17
ENSMUSG00000034391	Fbxo15	-0.769643	7.83793	225.531	7.68546e-19	3.20242e-17
ENSMUSG00000055799	Tcf7l1	-0.867462	6.58642	225.307	7.82678e-19	3.25524e-17
ENSMUSG00000058301	Upf1	-0.78314	7.50103	224.998	8.0264e-19	3.33207e-17
ENSMUSG00000022479	Vdr	2.42894	2.29113	224.94	8.06443e-19	3.34166e-17
ENSMUSG00000025491	Ifitm1	0.900765	7.1181	244.079	8.12469e-19	3.36041e-17
ENSMUSG00000089782	Btf3-ps1	-0.857579	7.81894	238.958	8.17361e-19	3.3744e-17
ENSMUSG00000038437	Mllt6	0.867585	7.22446	233.56	8.74416e-19	3.6033e-17
ENSMUSG00000026383	Epb41l5	0.89205	5.75697	223.809	8.84525e-19	3.63433e-17
ENSMUSG00000022139	Mbnl2	0.922637	7.19201	254.157	8.85193e-19	3.63433e-17
ENSMUSG00000071072	Ptges3	-0.751617	8.28661	223.774	8.87055e-19	3.6353e-17
ENSMUSG00000039286	Fndc3b	0.844856	6.31595	223.221	9.28149e-19	3.79676e-17
ENSMUSG00000038174	Fam126b	1.00407	5.54282	222.94	9.49816e-19	3.87464e-17
ENSMUSG00000034891	Sncb	-1.90891	3.0629	222.929	9.50651e-19	3.87464e-17
ENSMUSG00000073664	Nbeal1	0.853777	6.5549	222.875	9.54912e-19	3.8808e-17
ENSMUSG00000074656	Eif2s2	-0.773218	9.26764	222.866	9.55632e-19	3.8808e-17
ENSMUSG00000055762	Eef1d	-0.751694	8.19752	222.403	9.92729e-19	4.0205e-17
ENSMUSG00000034160	Ogt	1.1347	8.77043	371.643	9.93627e-19	4.0205e-17
ENSMUSG00000109032	Gm7972	0.921627	5.64677	222.198	1.00961e-18	4.0778e-17
ENSMUSG00000024902	Mrpl11	-0.859898	5.91807	221.602	1.06043e-18	4.27536e-17
ENSMUSG00000068566	Myadm	-0.83707	6.41874	221.171	1.09885e-18	4.42227e-17
ENSMUSG00000102555	6430511E19Rik	1.83381	3.02595	220.867	1.12685e-18	4.52682e-17
ENSMUSG00000029246	Ppat	-0.768969	7.53114	220.802	1.13299e-18	4.54333e-17
ENSMUSG00000036180	Gatad2a	-0.752148	7.70901	220.719	1.14072e-18	4.56616e-17
ENSMUSG00000041362	Shtn1	1.7606	3.23644	220.176	1.19325e-18	4.76788e-17
ENSMUSG00000063870	Chd4	-0.737309	8.97269	220.038	1.20702e-18	4.81319e-17
ENSMUSG00000066440	Zfyve26	0.87704	6.25889	220.019	1.20889e-18	4.81319e-17
ENSMUSG00000031730	Dhodh	-0.939167	5.66679	219.866	1.22444e-18	4.86644e-17
ENSMUSG00000053617	Sh3pxd2a	0.902348	5.97515	219.751	1.23618e-18	4.90439e-17
ENSMUSG00000066554	Gm10167	-1.00993	5.31703	219.402	1.2726e-18	5.02498e-17
ENSMUSG00000038612	Mcl1	-0.752519	9.42607	219.399	1.27293e-18	5.02498e-17
ENSMUSG00000021969	Zdhhc20	0.820966	6.59498	219.395	1.27331e-18	5.02498e-17
ENSMUSG00000001313	Rnd2	-1.07655	4.95898	219.323	1.28092e-18	5.0461e-17
ENSMUSG00000095834	Tdgf1-ps1	-0.755116	7.50441	218.885	1.32852e-18	5.22444e-17
ENSMUSG00000025499	Hras	-0.942109	5.44292	218.612	1.35922e-18	5.33577e-17
ENSMUSG00000032580	Rbm5	0.80263	7.66483	218.094	1.4193e-18	5.56102e-17
ENSMUSG00000020649	Rrm2	-0.738829	9.14736	218.075	1.42157e-18	5.56102e-17
ENSMUSG00000024180	Pgap6	0.85396	5.89023	217.754	1.4603e-18	5.70255e-17
ENSMUSG00000022602	Arc	-1.08915	4.94903	217.48	1.49419e-18	5.82474e-17
ENSMUSG00000040414	Slc25a28	0.825235	6.88705	217.115	1.54073e-18	5.99499e-17
ENSMUSG00000022130	Tgds	1.06138	5.01139	217.084	1.54476e-18	5.99499e-17
ENSMUSG00000078919	Dpm1	1.22737	4.45398	217.075	1.5459e-18	5.99499e-17
ENSMUSG00000100826	Snhg14	0.948775	5.49131	216.991	1.55684e-18	6.02697e-17
ENSMUSG00000023411	Nfatc4	-0.950621	5.6916	216.852	1.57507e-18	6.08084e-17
ENSMUSG00000018899	Irf1	0.94975	5.35323	216.844	1.57619e-18	6.08084e-17
ENSMUSG00000027193	Api5	-0.776366	7.40225	216.649	1.60223e-18	6.17065e-17
ENSMUSG00000074968	Ano3	1.34617	4.04037	216.409	1.63498e-18	6.28596e-17
ENSMUSG00000029066	Mrpl20	-1.01966	5.03145	216.038	1.68682e-18	6.47415e-17
ENSMUSG00000022094	Slc39a14	0.985278	5.26568	216.011	1.69067e-18	6.4778e-17
ENSMUSG00000004951	Hspb1	-0.85171	6.59762	215.829	1.71688e-18	6.56701e-17
ENSMUSG00000063229	Ldha	-0.758627	10.8578	215.276	1.79888e-18	6.86889e-17
ENSMUSG00000012405	Rpl15	0.847103	7.00003	219.964	1.83579e-18	6.99789e-17
ENSMUSG00000061458	Nol10	-0.829399	6.30847	214.969	1.84629e-18	7.02442e-17
ENSMUSG00000028693	Nasp	-0.846996	9.32277	238.409	1.84903e-18	7.02442e-17
ENSMUSG00000034354	Mtmr3	0.789619	7.08164	214.774	1.87709e-18	7.11893e-17
ENSMUSG00000015804	Med28	0.91375	6.40566	227.81	1.89968e-18	7.19241e-17
ENSMUSG00000028121	Bcar3	-0.907666	5.75884	214.257	1.96122e-18	7.41288e-17
ENSMUSG00000025582	Nptx1	1.90402	2.8672	214.157	1.97783e-18	7.46304e-17
ENSMUSG00000059208	Hnrnpm	-0.741736	8.39206	214.112	1.98546e-18	7.47922e-17
ENSMUSG00000032244	Fem1b	-0.729633	8.4025	213.919	2.01824e-18	7.58996e-17
ENSMUSG00000058318	Phf21a	0.93418	5.87749	216.022	2.19111e-18	8.22621e-17
ENSMUSG00000056394	Lig1	-0.718975	8.56534	212.912	2.19916e-18	8.24262e-17
ENSMUSG00000059866	Tnip2	1.13683	4.76191	212.1	2.35715e-18	8.8164e-17
ENSMUSG00000097195	Snhg5	0.845726	6.52973	212.085	2.36013e-18	8.8164e-17
ENSMUSG00000020923	Ubtf	-0.738195	7.77008	211.856	2.40689e-18	8.97609e-17
ENSMUSG00000040010	Slc7a5	-0.759635	8.13347	211.556	2.46971e-18	9.19506e-17
ENSMUSG00000074365	Crxos	-2.4715	2.18061	211.492	2.48325e-18	9.23012e-17
ENSMUSG00000031226	Pbdc1	-0.847681	6.31464	211.396	2.50392e-18	9.29148e-17
ENSMUSG00000001228	Uhrf1	-0.717415	8.95655	211.195	2.54733e-18	9.43693e-17
ENSMUSG00000026571	Dcaf6	0.992215	5.23846	211.002	2.59e-18	9.57916e-17
ENSMUSG00000024387	Csnk2b	-0.81059	6.39386	210.812	2.63279e-18	9.72135e-17
ENSMUSG00000032946	Rasgrp2	-1.05624	4.91085	210.759	2.64472e-18	9.74929e-17
ENSMUSG00000025027	Xpnpep1	-0.747867	8.11532	210.469	2.7117e-18	9.97978e-17
ENSMUSG00000056665	Them6	-1.98059	2.74301	210.267	2.75935e-18	1.0136e-16
ENSMUSG00000028849	Map7d1	-0.985226	5.76839	223.534	2.76322e-18	1.0136e-16
ENSMUSG00000046338	Gpat2	0.927162	5.43858	210.218	2.77102e-18	1.0148e-16
ENSMUSG00000021737	Psmd6	-0.832686	6.24268	209.977	2.8292e-18	1.03441e-16
ENSMUSG00000022962	Gart	-0.737669	8.72734	209.5	2.94818e-18	1.07616e-16
ENSMUSG00000024556	Me2	-0.806022	6.95204	209.321	2.99436e-18	1.08954e-16
ENSMUSG00000020385	Clk4	0.883169	6.07401	209.32	2.99458e-18	1.08954e-16
ENSMUSG00000030751	Psma1	-0.730882	7.75613	208.634	3.17796e-18	1.15438e-16
ENSMUSG00000031633	Slc25a4	-0.732378	8.24322	208.394	3.24509e-18	1.17686e-16
ENSMUSG00000022814	Umps	-0.819144	6.40883	207.782	3.42234e-18	1.23913e-16
ENSMUSG00000049676	Catsperg1	1.51591	4.40564	261.839	3.45559e-18	1.24915e-16
ENSMUSG00000022706	Mrpl40	-0.826631	6.22182	207.539	3.49569e-18	1.26161e-16
ENSMUSG00000032301	Psma4	-0.929125	7.39368	254.663	3.52011e-18	1.26837e-16
ENSMUSG00000041757	Plekha6	1.55991	3.54727	207.003	3.66303e-18	1.31775e-16
ENSMUSG00000027750	Postn	-1.21125	4.47998	206.843	3.71457e-18	1.33414e-16
ENSMUSG00000023067	Cdkn1a	0.738834	7.95846	206.698	3.76224e-18	1.3491e-16
ENSMUSG00000025208	Mrpl43	-0.965197	5.47352	206.679	3.76847e-18	1.34917e-16
ENSMUSG00000040078	Ptges3-ps	-0.920256	7.63139	254.983	3.87679e-18	1.38574e-16
ENSMUSG00000065521	Mir296	6.12934	0.754136	206.199	3.93012e-18	1.40256e-16
ENSMUSG00000033983	Coil	-0.784969	6.64233	206.011	3.9955e-18	1.42362e-16
ENSMUSG00000028053	Ash1l	0.843374	6.20848	205.971	4.00944e-18	1.42589e-16
ENSMUSG00000032413	Rasa2	0.97763	5.22278	205.956	4.01461e-18	1.42589e-16
ENSMUSG00000025007	Aldh18a1	-0.776001	6.74825	205.75	4.08797e-18	1.44964e-16
ENSMUSG00000070337	Gpr179	2.50738	2.14743	205.619	4.13526e-18	1.46409e-16
ENSMUSG00000025950	Idh1	-0.745016	7.23583	205.487	4.1837e-18	1.4789e-16
ENSMUSG00000037697	Ddhd1	0.945486	5.41345	205.436	4.2024e-18	1.48317e-16
ENSMUSG00000031805	Jak3	0.858663	6.29937	205.294	4.25509e-18	1.49716e-16
ENSMUSG00000019433	Gipc1	-0.818369	6.17258	205.293	4.25541e-18	1.49716e-16
ENSMUSG00000027900	Dram2	1.06072	4.82938	205.251	4.2712e-18	1.50035e-16
ENSMUSG00000021583	Erap1	2.3277	2.18748	205.197	4.29181e-18	1.50523e-16
ENSMUSG00000031665	Sall1	-0.838583	6.8141	209.609	4.35335e-18	1.52442e-16
ENSMUSG00000035754	Wdr18	-0.780818	6.86097	204.318	4.63749e-18	1.62138e-16
ENSMUSG00000003134	Tbc1d8	0.822293	6.00664	204.135	4.71299e-18	1.64521e-16
ENSMUSG00000032253	Phip	0.925957	7.56326	255.588	4.75205e-18	1.65626e-16
ENSMUSG00000032977	Fam207a	-1.05222	4.98467	203.744	4.87887e-18	1.69705e-16
ENSMUSG00000078970	Wdr92	-0.934567	5.44439	203.732	4.88424e-18	1.69705e-16
ENSMUSG00000030138	Bms1	-0.771055	7.44975	203.501	4.98525e-18	1.72946e-16
ENSMUSG00000022558	Mroh1	0.805568	6.59785	203.262	5.0918e-18	1.76369e-16
ENSMUSG00000001962	Fam50a	-0.879616	5.65226	203.213	5.11399e-18	1.76863e-16
ENSMUSG00000006356	Crip2	-1.34564	5.99123	369.244	5.17852e-18	1.78819e-16
ENSMUSG00000021133	Susd6	0.746739	7.10476	202.84	5.28634e-18	1.82261e-16
ENSMUSG00000036766	Dner	1.1321	4.52269	202.676	5.36377e-18	1.84646e-16
ENSMUSG00000052825	Gm9892	-0.745448	7.74218	202.33	5.53186e-18	1.90139e-16
ENSMUSG00000030298	Sec13	-0.810843	6.46201	202.034	5.67933e-18	1.94898e-16
ENSMUSG00000032652	Crebl2	1.13236	4.62451	202.018	5.68773e-18	1.94898e-16
ENSMUSG00000031242	2610002M06Rik	1.25533	4.30785	201.908	5.74356e-18	1.96511e-16
ENSMUSG00000028521	Slc35d1	1.03704	4.82017	201.735	5.83322e-18	1.99273e-16
ENSMUSG00000029361	Nos1	-1.27985	4.11149	201.712	5.84482e-18	1.99365e-16
ENSMUSG00000040258	Nxph4	-2.05797	2.73363	201.394	6.01347e-18	2.04806e-16
ENSMUSG00000038011	Dnah10	1.38949	3.83888	201.284	6.07294e-18	2.06517e-16
ENSMUSG00000039478	Micu3	1.38376	3.82651	201.191	6.12362e-18	2.07924e-16
ENSMUSG00000073460	Pnldc1	1.00759	4.93969	200.597	6.4583e-18	2.18956e-16
ENSMUSG00000020844	Nxn	-0.796288	6.7055	200.493	6.51884e-18	2.20674e-16
ENSMUSG00000027593	Raly	-0.709424	8.26067	200.45	6.5442e-18	2.21198e-16
ENSMUSG00000048826	Dact2	-1.21725	4.39208	200.405	6.57044e-18	2.2175e-16
ENSMUSG00000031490	Eif4ebp1	-0.935065	8.25803	266.34	6.63734e-18	2.2367e-16
ENSMUSG00000036622	Atp13a2	0.879409	6.12097	204.518	6.74399e-18	2.26922e-16
ENSMUSG00000029147	Ppm1g	-0.770721	7.4208	199.85	6.90606e-18	2.31737e-16
ENSMUSG00000024038	Ndufv3	-0.811226	6.66743	199.839	6.9132e-18	2.31737e-16
ENSMUSG00000018395	Kif3a	0.984746	5.53283	207.704	6.91815e-18	2.31737e-16
ENSMUSG00000032185	Carm1	-0.756733	7.32728	199.476	7.14315e-18	2.38917e-16
ENSMUSG00000036860	Mrpl55	-1.25301	4.54177	208.967	7.25077e-18	2.42154e-16
ENSMUSG00000027203	Dut	-0.734614	7.64628	199.13	7.36903e-18	2.45737e-16
ENSMUSG00000026398	Nr5a2	-0.785361	6.31706	199.037	7.4316e-18	2.47455e-16
ENSMUSG00000018042	Cyb5r3	-0.700622	8.57054	198.159	8.04561e-18	2.67501e-16
ENSMUSG00000028955	Vamp3	0.940343	6.68412	239.708	8.10079e-18	2.68936e-16
ENSMUSG00000071604	Fam189a2	2.02072	2.68913	197.979	8.17799e-18	2.71097e-16
ENSMUSG00000000555	Itga5	0.740158	7.18063	197.958	8.19343e-18	2.71207e-16
ENSMUSG00000039166	Akap7	0.930289	5.48552	197.676	8.40591e-18	2.77829e-16
ENSMUSG00000049339	Retreg2	1.03139	5.65928	228.016	8.43843e-18	2.78493e-16
ENSMUSG00000028256	Odf2l	0.933664	5.47137	196.434	9.41174e-18	3.10158e-16
ENSMUSG00000042156	Dzip1	0.912277	5.74305	197.755	9.48112e-18	3.11985e-16
ENSMUSG00000029426	Scarb2	0.735291	7.7005	196.186	9.62709e-18	3.16323e-16
ENSMUSG00000005373	Mlxipl	1.82696	3.16962	203.396	9.67804e-18	3.17531e-16
ENSMUSG00000033685	Ucp2	-0.712285	7.59214	196.041	9.7557e-18	3.1961e-16
ENSMUSG00000101970	Chaserr	1.5087	3.62112	195.646	1.01139e-17	3.30748e-16
ENSMUSG00000052593	Adam17	0.769267	6.52331	195.626	1.01331e-17	3.30748e-16
ENSMUSG00000039686	Zer1	0.865199	5.60415	195.618	1.014e-17	3.30748e-16
ENSMUSG00000032561	Acpp	2.11372	2.54405	195.584	1.01716e-17	3.31294e-16
ENSMUSG00000058454	Dhcr7	-0.775907	6.69454	195.206	1.05304e-17	3.42483e-16
ENSMUSG00000028609	Magoh	-0.782543	6.31138	194.787	1.09432e-17	3.55392e-16
ENSMUSG00000021028	Mbip	0.899923	5.36099	194.691	1.10407e-17	3.5804e-16
ENSMUSG00000022761	Lztr1	0.864163	5.70148	194.61	1.11227e-17	3.60177e-16
ENSMUSG00000004098	Col5a3	-1.08438	4.56928	194.283	1.14629e-17	3.70657e-16
ENSMUSG00000043733	Ptpn11	-0.761751	6.38347	193.984	1.17822e-17	3.80432e-16
ENSMUSG00000020708	Psmc5	-0.76068	7.29117	193.839	1.19414e-17	3.85015e-16
ENSMUSG00000019864	Rtn4ip1	-1.00595	4.93981	193.785	1.20011e-17	3.86383e-16
ENSMUSG00000044330	Gm9790	-1.19865	4.43872	193.467	1.23585e-17	3.97318e-16
ENSMUSG00000079179	Rab10os	0.932186	5.25076	193.167	1.27058e-17	4.07898e-16
ENSMUSG00000024187	Fam234a	0.805499	6.01584	192.984	1.29226e-17	4.14263e-16
ENSMUSG00000020883	Fbxl20	0.798388	6.13765	192.925	1.29944e-17	4.1597e-16
ENSMUSG00000037692	Ahdc1	-0.83037	6.20282	192.807	1.31362e-17	4.19908e-16
ENSMUSG00000010755	Cars	-0.723456	7.61534	192.738	1.32207e-17	4.22005e-16
ENSMUSG00000026384	Ptpn4	0.921286	5.3912	192.514	1.34982e-17	4.30251e-16
ENSMUSG00000022052	Ppp2r2a	-0.737645	7.06688	192.435	1.3598e-17	4.32816e-16
ENSMUSG00000023861	Mpc1	1.42493	3.66745	192.411	1.36278e-17	4.33148e-16
ENSMUSG00000029430	Ran	-0.706801	8.86252	192.267	1.38112e-17	4.38354e-16
ENSMUSG00000087370	Tmem170b	0.923755	5.25498	192.247	1.38373e-17	4.38537e-16
ENSMUSG00000027074	Slc43a3	1.65134	3.94653	238.34	1.38562e-17	4.38537e-16
ENSMUSG00000017774	Myo1c	-0.75516	6.57023	192.138	1.39774e-17	4.41748e-16
ENSMUSG00000026709	Dars2	-1.06545	4.62458	191.646	1.4632e-17	4.61784e-16
ENSMUSG00000018583	G3bp1	-0.73015	8.90955	191.293	1.51224e-17	4.7659e-16
ENSMUSG00000014158	Trpv4	1.65247	3.22103	191.271	1.51531e-17	4.76887e-16
ENSMUSG00000033964	Zbtb41	0.942695	5.2824	191.206	1.52452e-17	4.7911e-16
ENSMUSG00000020476	Dbnl	-0.898679	5.52178	190.943	1.56242e-17	4.90334e-16
ENSMUSG00000078941	Ak6	-1.18062	4.31544	190.875	1.57239e-17	4.9277e-16
ENSMUSG00000039768	Dnajc11	-0.779265	6.50673	190.8	1.58345e-17	4.95433e-16
ENSMUSG00000028639	Ybx1	-0.725821	10.1588	190.787	1.58532e-17	4.95433e-16
ENSMUSG00000030246	Ldhb	-0.751252	9.57136	195.428	1.59307e-17	4.97162e-16
ENSMUSG00000021136	Smoc1	0.86758	5.44848	190.477	1.63196e-17	5.08305e-16
ENSMUSG00000040048	Ndufb10	-0.834328	6.03466	190.468	1.63332e-17	5.08305e-16
ENSMUSG00000021690	Jmy	0.930654	5.49502	189.627	1.7674e-17	5.49267e-16
ENSMUSG00000032570	Atp2c1	0.785319	6.53575	189.514	1.78616e-17	5.54329e-16
ENSMUSG00000029062	Cdk11b	-0.764916	6.88496	189.407	1.80417e-17	5.59144e-16
ENSMUSG00000045411	2410002F23Rik	0.725328	7.22381	189.198	1.84005e-17	5.69406e-16
ENSMUSG00000038775	Vill	1.07732	4.77534	189.185	1.84238e-17	5.69406e-16
ENSMUSG00000034112	Atp2c2	2.33529	2.06833	188.715	1.92569e-17	5.94335e-16
ENSMUSG00000034973	Dop1a	1.17081	4.23222	188.561	1.95398e-17	6.02234e-16
ENSMUSG00000070348	Ccnd1	-0.767589	6.19979	188.507	1.96388e-17	6.03879e-16
ENSMUSG00000021090	Lrrc9	1.57764	3.38587	188.502	1.96487e-17	6.03879e-16
ENSMUSG00000028010	Gar1	-0.802892	6.17275	188.482	1.96852e-17	6.03879e-16
ENSMUSG00000035478	Mbd3	-0.816855	6.44821	189.491	1.97011e-17	6.03879e-16
ENSMUSG00000099481	Xndc1	1.06267	4.66754	188.413	1.98137e-17	6.06498e-16
ENSMUSG00000024590	Lmnb1	-0.69157	8.37636	188.343	1.9946e-17	6.09716e-16
ENSMUSG00000046179	E2f8	-0.884592	5.44386	188.24	2.01397e-17	6.14797e-16
ENSMUSG00000019877	Serinc1	0.781583	6.70431	188.217	2.01845e-17	6.15325e-16
ENSMUSG00000031299	Pdha1	-0.704312	8.06051	188.125	2.03594e-17	6.19813e-16
ENSMUSG00000039841	Zfp800	1.19906	4.13361	188.001	2.05996e-17	6.26274e-16
ENSMUSG00000032599	Ip6k2	0.852683	5.62528	187.901	2.07957e-17	6.31376e-16
ENSMUSG00000060180	Myh13	-2.35137	2.14509	187.741	2.11139e-17	6.4017e-16
ENSMUSG00000032494	Tdgf1	-0.71846	9.68504	187.572	2.14549e-17	6.49626e-16
ENSMUSG00000025104	Hdgfl3	1.22618	4.16281	187.466	2.16702e-17	6.55261e-16
ENSMUSG00000030120	Mlf2	-0.698729	8.39353	187.219	2.21842e-17	6.69897e-16
ENSMUSG00000003378	Grik5	1.02584	4.83451	187.179	2.22698e-17	6.71576e-16
ENSMUSG00000028134	Ptbp2	1.37255	6.61961	410.011	2.23311e-17	6.71959e-16
ENSMUSG00000022389	Tef	0.767091	6.69358	187.144	2.23426e-17	6.71959e-16
ENSMUSG00000029992	Gfpt1	0.722843	7.13351	187.127	2.238e-17	6.72182e-16
ENSMUSG00000020390	Ube2b	0.725004	7.04708	186.89	2.28887e-17	6.86538e-16
ENSMUSG00000112008	Gm47218	2.10352	2.37654	186.857	2.29603e-17	6.87762e-16
ENSMUSG00000020720	Psmd12	-0.730035	7.227	186.52	2.37084e-17	7.09225e-16
ENSMUSG00000000732	Icosl	-1.35729	3.83603	186.385	2.40165e-17	7.1748e-16
ENSMUSG00000020706	Ftsj3	-0.720283	7.47956	186.015	2.48788e-17	7.4225e-16
ENSMUSG00000005360	Slc1a3	-1.65755	3.11211	185.837	2.53046e-17	7.53948e-16
ENSMUSG00000023845	Lnpep	0.720116	7.75349	185.466	2.62183e-17	7.80135e-16
ENSMUSG00000003345	Csnk1g2	-0.731866	6.89107	185.292	2.66579e-17	7.92161e-16
ENSMUSG00000028961	Pgd	-0.687364	7.61967	185.187	2.69272e-17	7.99103e-16
ENSMUSG00000000278	Scpep1	0.695629	8.71349	185.063	2.72478e-17	8.07547e-16
ENSMUSG00000032397	Tipin	-0.749314	7.12587	185.009	2.73908e-17	8.1071e-16
ENSMUSG00000025439	Clns1a	-0.758202	6.87619	184.85	2.78107e-17	8.2205e-16
ENSMUSG00000030309	Caprin2	0.84363	6.86619	205.041	2.90316e-17	8.57008e-16
ENSMUSG00000026787	Gad2	1.69098	3.0708	183.918	3.04155e-17	8.96676e-16
ENSMUSG00000020547	Bzw2	-0.716734	7.66298	183.598	3.13679e-17	9.23536e-16
ENSMUSG00000050730	Arhgap42	1.09032	4.60086	183.576	3.14357e-17	9.24318e-16
ENSMUSG00000043015	Nemp2	0.794955	6.04262	183.539	3.15481e-17	9.26404e-16
ENSMUSG00000020661	Dnmt3a	0.785752	6.12313	183.506	3.16493e-17	9.28158e-16
ENSMUSG00000029649	Pomp	-0.729798	6.66154	183.36	3.20985e-17	9.40101e-16
ENSMUSG00000000600	Krit1	0.8119	6.13032	183.314	3.22417e-17	9.4306e-16
ENSMUSG00000026932	Nacc2	1.00572	5.00529	182.981	3.32948e-17	9.7259e-16
ENSMUSG00000105272	Gm43071	2.44499	1.88145	182.799	3.38851e-17	9.87193e-16
ENSMUSG00000005378	Bud23	-0.873251	5.53894	182.789	3.39192e-17	9.87193e-16
ENSMUSG00000001440	Kpnb1	-0.67079	9.82863	182.786	3.3927e-17	9.87193e-16
ENSMUSG00000006310	Zbtb32	-1.30808	3.81395	182.54	3.47476e-17	1.00976e-15
ENSMUSG00000023832	Acat2	-0.821413	5.92093	182.284	3.56196e-17	1.03375e-15
ENSMUSG00000003352	Cacnb3	0.877015	5.39401	181.967	3.67311e-17	1.06463e-15
ENSMUSG00000063455	D630045J12Rik	0.929672	5.88008	203.518	3.81638e-17	1.10472e-15
ENSMUSG00000030276	Ttll3	1.5843	3.17564	181.506	3.84166e-17	1.11061e-15
ENSMUSG00000063785	Utp14a	-0.814202	6.09896	181.326	3.90948e-17	1.12875e-15
ENSMUSG00000028277	Ube2j1	0.942057	4.97188	181.288	3.92408e-17	1.13151e-15
ENSMUSG00000038535	Zfp280d	0.82457	5.97198	181.21	3.95383e-17	1.13862e-15
ENSMUSG00000020307	Cdc34	-0.728546	7.68679	181.162	3.97249e-17	1.14252e-15
ENSMUSG00000026213	Stk11ip	0.871818	5.43828	180.854	4.09379e-17	1.1759e-15
ENSMUSG00000049577	Zfpm1	-1.08743	4.51536	180.679	4.16422e-17	1.1946e-15
ENSMUSG00000001604	Tcea3	-0.830125	6.03353	180.566	4.2701e-17	1.2234e-15
ENSMUSG00000031822	Gse1	-0.836116	5.53615	180.396	4.28118e-17	1.22501e-15
ENSMUSG00000006527	Sfmbt1	0.950975	5.03096	180.375	4.28977e-17	1.2259e-15
ENSMUSG00000091490	Triml2	0.93719	6.3731	223.279	4.31836e-17	1.23137e-15
ENSMUSG00000026082	Rev1	0.702591	7.12855	180.304	4.31991e-17	1.23137e-15
ENSMUSG00000041530	Ago1	0.681618	7.49692	180.219	4.35595e-17	1.24005e-15
ENSMUSG00000031375	Bgn	-1.2625	5.24022	259.822	4.36145e-17	1.24005e-15
ENSMUSG00000027312	Atrn	0.914771	5.13859	179.904	4.49249e-17	1.27568e-15
ENSMUSG00000027570	Col9a3	1.86293	2.61772	179.663	4.59981e-17	1.3045e-15
ENSMUSG00000004896	Rrnad1	0.832065	5.67778	179.535	4.65788e-17	1.3193e-15
ENSMUSG00000020248	Nfyb	-0.726243	7.34777	179.435	4.70419e-17	1.33073e-15
ENSMUSG00000024661	Fth1	-0.69902	9.30956	179.257	4.78697e-17	1.35244e-15
ENSMUSG00000028420	Tmem38b	0.854003	5.3793	179.187	4.82009e-17	1.36008e-15
ENSMUSG00000021709	Erbin	0.850804	5.79668	179.158	4.83374e-17	1.36065e-15
ENSMUSG00000031371	Haus7	-1.01636	4.74792	179.157	4.83427e-17	1.36065e-15
ENSMUSG00000026034	Clk1	0.716508	8.19937	178.897	4.95983e-17	1.39424e-15
ENSMUSG00000001053	N4bp3	-1.25905	4.07581	178.62	5.09686e-17	1.43096e-15
ENSMUSG00000031821	Gins2	-0.810892	6.03216	178.564	5.12536e-17	1.43715e-15
ENSMUSG00000046985	Tapt1	0.892071	5.28751	178.26	5.28123e-17	1.47901e-15
ENSMUSG00000074212	Dnajb14	0.913526	5.17117	178.076	5.37791e-17	1.5042e-15
ENSMUSG00000040268	Plekha1	0.716945	7.44759	178.049	5.39237e-17	1.50636e-15
ENSMUSG00000075415	Fnbp1	0.673766	7.69427	177.953	5.44394e-17	1.51887e-15
ENSMUSG00000030672	Mylpf	-0.750532	6.88387	177.845	5.50249e-17	1.5333e-15
ENSMUSG00000021758	Ddx4	0.868956	5.67972	177.823	5.51465e-17	1.53467e-15
ENSMUSG00000035967	Ints6l	1.3072	5.60365	307.363	5.52115e-17	1.53467e-15
ENSMUSG00000031987	Egln1	-0.777105	6.02041	177.695	5.58449e-17	1.55035e-15
ENSMUSG00000040354	Mars1	-0.691874	7.57325	177.58	5.64897e-17	1.56631e-15
ENSMUSG00000033294	Noc4l	-0.875998	5.5149	177.142	5.89957e-17	1.63377e-15
ENSMUSG00000046711	Hmga1	-0.689123	8.22271	177.045	5.95684e-17	1.64614e-15
ENSMUSG00000026229	Psmd1	-0.671601	8.06036	177.041	5.95894e-17	1.64614e-15
ENSMUSG00000028402	Mpdz	1.26668	4.06342	176.888	6.05045e-17	1.66756e-15
ENSMUSG00000017428	Psmd11	-0.685034	7.23582	176.886	6.05139e-17	1.66756e-15
ENSMUSG00000025371	Chmp6	-1.19992	4.19741	176.556	6.25317e-17	1.72105e-15
ENSMUSG00000026153	Fam135a	0.882168	5.77566	183.208	6.30746e-17	1.73385e-15
ENSMUSG00000031703	Itfg1	0.73786	6.63919	176.412	6.34367e-17	1.74167e-15
ENSMUSG00000024052	Lpin2	0.859531	5.35121	176.175	6.49499e-17	1.78103e-15
ENSMUSG00000024222	Fkbp5	-0.68062	7.89329	175.993	6.61413e-17	1.81148e-15
ENSMUSG00000017999	Ddx27	-0.695646	7.1128	175.802	6.74169e-17	1.84416e-15
ENSMUSG00000022111	Uchl3	-0.752835	6.17348	175.617	6.86731e-17	1.87623e-15
ENSMUSG00000002477	Snrpd1	-0.753891	6.73071	175.342	7.05865e-17	1.92615e-15
ENSMUSG00000066652	Lefty2	-0.906427	5.61683	181.537	7.19735e-17	1.96161e-15
ENSMUSG00000027408	Cpxm1	1.17406	4.70993	196.417	7.27245e-17	1.97966e-15
ENSMUSG00000029359	Tesc	-1.35254	3.81298	174.906	7.37374e-17	2.0048e-15
ENSMUSG00000040327	Cul9	1.43448	3.50239	174.765	7.47909e-17	2.03097e-15
ENSMUSG00000038279	Nop2	-0.718126	6.56606	174.646	7.56893e-17	2.05288e-15
ENSMUSG00000090213	Tmem189	-0.991657	4.74196	174.609	7.59695e-17	2.05798e-15
ENSMUSG00000034645	Zyg11a	0.842041	6.26966	187.539	7.74727e-17	2.09617e-15
ENSMUSG00000018286	Psmb6	-0.803217	8.01669	203.885	7.86068e-17	2.12428e-15
ENSMUSG00000000486	Septin1	-0.682008	7.48974	174.236	7.88743e-17	2.12894e-15
ENSMUSG00000027254	Map1a	-1.19859	4.15974	174.22	7.90046e-17	2.12989e-15
ENSMUSG00000032171	Pin1	-0.773904	6.1078	174.174	7.93698e-17	2.13716e-15
ENSMUSG00000032446	Eomes	-1.65305	2.96775	174.134	7.96887e-17	2.14317e-15
ENSMUSG00000037787	Coa8	-1.02895	4.6272	174.061	8.02724e-17	2.15627e-15
ENSMUSG00000052446	Zfp961	-0.844948	5.50112	174.022	8.0594e-17	2.16232e-15
ENSMUSG00000102302	Gm38190	1.54425	3.24632	173.871	8.18306e-17	2.19286e-15
ENSMUSG00000065610	Mir29a	8.97218	0.437412	182.632	8.2479e-17	2.2076e-15
ENSMUSG00000035992	Fnip1	0.721372	6.88484	173.701	8.32383e-17	2.22526e-15
ENSMUSG00000074088	Snrnp40	-0.735086	6.94599	173.603	8.40715e-17	2.24485e-15
ENSMUSG00000040703	Cyp2s1	-0.965904	4.87354	173.454	8.53423e-17	2.27607e-15
ENSMUSG00000023988	Bysl	-0.919191	5.09457	173.034	8.90446e-17	2.37198e-15
ENSMUSG00000099083	Atf7	0.822946	5.46798	172.769	9.14632e-17	2.43351e-15
ENSMUSG00000041939	Mvk	-1.20971	4.26954	173.475	9.31428e-17	2.47525e-15
ENSMUSG00000062729	Ppox	1.0855	4.8657	185.564	9.56841e-17	2.53977e-15
ENSMUSG00000093798	Gm8355	-1.10929	4.91686	193.191	9.62721e-17	2.55235e-15
ENSMUSG00000032285	Dnaja4	2.07059	2.33048	172.18	9.70934e-17	2.57108e-15
ENSMUSG00000108981	Gm15262	2.791	1.59578	172.085	9.80389e-17	2.59305e-15
ENSMUSG00000035121	Neil2	0.956701	5.42751	185.026	9.89307e-17	2.61355e-15
ENSMUSG00000031384	Asb9	2.95895	1.38951	171.954	9.93486e-17	2.62149e-15
ENSMUSG00000034707	Gns	0.760656	6.12908	171.937	9.95251e-17	2.62305e-15
ENSMUSG00000033577	Myo6	0.868701	5.40675	171.733	1.01612e-16	2.67491e-15
ENSMUSG00000022982	Sod1	-0.658879	8.76679	171.533	1.03698e-16	2.7266e-15
ENSMUSG00000001348	Acp5	0.796816	5.83223	171.501	1.04036e-16	2.73229e-15
ENSMUSG00000053654	Krt42	-1.51024	3.43031	171.424	1.04857e-16	2.75063e-15
ENSMUSG00000001707	Eef1e1	-0.732092	6.79244	171.348	1.05677e-16	2.76889e-15
ENSMUSG00000020402	Vdac1	-0.665652	9.83063	171.077	1.08637e-16	2.84311e-15
ENSMUSG00000048388	Fam171b	1.77791	2.70474	170.421	1.16178e-16	3.03692e-15
ENSMUSG00000022564	Grina	0.835046	6.21513	182.851	1.17181e-16	3.05955e-15
ENSMUSG00000023830	Igf2r	0.681655	7.82067	170.309	1.17508e-16	3.06452e-15
ENSMUSG00000053931	Cnn3	-0.643055	9.23048	170.268	1.18012e-16	3.07408e-15
ENSMUSG00000024613	Tcof1	-0.665396	7.75649	170.165	1.19263e-16	3.10306e-15
ENSMUSG00000025555	Farp1	0.998306	4.77222	170.046	1.2072e-16	3.13731e-15
ENSMUSG00000031310	Zmym3	0.728277	6.49928	169.851	1.2317e-16	3.19727e-15
ENSMUSG00000036099	Vezt	0.932604	4.93536	169.691	1.25207e-16	3.24639e-15
ENSMUSG00000030491	Tdrd12	-1.09957	5.39397	219.474	1.28239e-16	3.32114e-15
ENSMUSG00000067608	Pcna-ps2	-0.768195	6.18372	169.373	1.29373e-16	3.34666e-15
ENSMUSG00000054091	1810037I17Rik	-0.691118	6.82133	169.326	1.30003e-16	3.35906e-15
ENSMUSG00000019487	Trip10	-0.803058	5.87467	169.261	1.30875e-16	3.3777e-15
ENSMUSG00000021149	Gtpbp4	-0.674073	7.72579	169.243	1.31115e-16	3.37998e-15
ENSMUSG00000005374	Tbl2	-0.68438	6.88158	168.915	1.35627e-16	3.49228e-15
ENSMUSG00000071041	Impdh2-ps	-0.675582	7.75308	168.881	1.36096e-16	3.50034e-15
ENSMUSG00000057649	Brd9	0.837886	5.62243	168.804	1.37179e-16	3.52414e-15
ENSMUSG00000022285	Ywhaz	-0.684473	8.35699	168.731	1.38221e-16	3.54684e-15
ENSMUSG00000020689	Itgb3	1.41941	3.43561	168.707	1.38562e-16	3.55151e-15
ENSMUSG00000001034	Mapk7	-0.936458	5.19662	168.56	1.40689e-16	3.6019e-15
ENSMUSG00000082908	Gm13736	-1.39115	3.83136	174.388	1.43202e-16	3.66203e-15
ENSMUSG00000040151	Hs2st1	0.761232	5.96713	168.099	1.47548e-16	3.76888e-15
ENSMUSG00000014226	Cacybp	-0.674059	8.33237	168.076	1.479e-16	3.77355e-15
ENSMUSG00000027787	Nmd3	-0.705532	6.77592	168.024	1.48705e-16	3.78977e-15
ENSMUSG00000031848	Lsm4	-0.693074	7.51323	168.01	1.48922e-16	3.79079e-15
ENSMUSG00000017264	Exosc10	-0.702067	6.62038	167.999	1.49084e-16	3.79079e-15
ENSMUSG00000042165	Gm9774	-0.939933	4.88965	167.975	1.49466e-16	3.79619e-15
ENSMUSG00000095159	Tubb4b-ps1	-1.12443	4.33674	167.641	1.54733e-16	3.92552e-15
ENSMUSG00000004667	Polr2e	-0.6625	8.31203	167.409	1.58503e-16	4.01661e-15
ENSMUSG00000086922	Gm13835	-0.723362	6.59759	167.247	1.61185e-16	4.07994e-15
ENSMUSG00000025140	Pycr1	-0.753522	6.1262	167.232	1.61445e-16	4.08191e-15
ENSMUSG00000018800	Abca5	1.46068	3.3621	167.033	1.64809e-16	4.16227e-15
ENSMUSG00000035337	Uchl4	-1.05206	4.47607	167.008	1.6524e-16	4.16845e-15
ENSMUSG00000059248	Septin9	-0.679823	7.39769	166.961	1.66066e-16	4.18456e-15
ENSMUSG00000022889	Mrpl39	-0.751328	6.443	166.911	1.66927e-16	4.20152e-15
ENSMUSG00000114797	Gm49336	0.688252	6.92701	166.843	1.68119e-16	4.22678e-15
ENSMUSG00000079477	Rab7	-0.665107	7.56075	166.812	1.68652e-16	4.23543e-15
ENSMUSG00000052942	Glis3	1.62657	2.91507	166.7	1.7063e-16	4.28028e-15
ENSMUSG00000057337	Chst3	-1.47472	3.3606	166.676	1.71068e-16	4.28646e-15
ENSMUSG00000026355	Mcm6	-0.649849	9.15089	166.553	1.73273e-16	4.33686e-15
ENSMUSG00000037070	Rbmxl1	-0.802961	5.57018	166.538	1.73549e-16	4.33891e-15
ENSMUSG00000005501	Usp40	0.940021	4.84595	166.482	1.74561e-16	4.35934e-15
ENSMUSG00000055333	Fat2	1.94274	2.32761	166.434	1.75433e-16	4.37623e-15
ENSMUSG00000021668	Polk	0.875635	6.41258	198.799	1.80702e-16	4.50266e-15
ENSMUSG00000038510	Rpf2	-0.877198	5.93965	184.813	1.84351e-16	4.58848e-15
ENSMUSG00000040857	Erf	-0.721599	6.30566	165.728	1.88879e-16	4.69595e-15
ENSMUSG00000028837	Psmb2	-0.688001	7.0577	165.702	1.89392e-16	4.70349e-15
ENSMUSG00000045482	Trrap	0.68208	8.06062	165.67	1.90031e-16	4.71411e-15
ENSMUSG00000030327	Necap1	0.664406	7.25371	165.521	1.93012e-16	4.78276e-15
ENSMUSG00000053332	Gas5	0.693187	7.43263	165.344	1.96639e-16	4.86725e-15
ENSMUSG00000031826	Usp10	-0.649807	7.74311	165.309	1.97363e-16	4.87977e-15
ENSMUSG00000027550	Lrrcc1	0.83482	5.53107	165.231	1.98984e-16	4.91442e-15
ENSMUSG00000030189	Ybx3	-0.637958	8.69907	165.112	2.01474e-16	4.96502e-15
ENSMUSG00000016526	Dyrk3	-0.931942	4.9079	165.112	2.01476e-16	4.96502e-15
ENSMUSG00000037531	Mrpl47	-0.819176	5.4299	165.079	2.0218e-16	4.97689e-15
ENSMUSG00000067150	Xpo5	-0.672637	7.18582	165.019	2.03446e-16	5.00254e-15
ENSMUSG00000009030	Pdcl	-0.732673	6.32299	164.798	2.0824e-16	5.1148e-15
ENSMUSG00000028766	Alpl	0.636722	9.12225	164.733	2.09676e-16	5.14073e-15
ENSMUSG00000026755	Arpc5l	-0.824548	5.46132	164.729	2.09756e-16	5.14073e-15
ENSMUSG00000047281	Sfn	-0.94185	5.21701	168.708	2.14763e-16	5.25769e-15
ENSMUSG00000009013	Dynll1	-0.693765	7.21477	164.3	2.19443e-16	5.3664e-15
ENSMUSG00000048402	Gli2	-0.735333	6.48696	164.171	2.22447e-16	5.43391e-15
ENSMUSG00000029468	P2rx7	1.18427	3.98193	164.152	2.22905e-16	5.43917e-15
ENSMUSG00000038722	Bud31	-0.828951	5.42158	164.066	2.24936e-16	5.48276e-15
ENSMUSG00000031555	Adam9	0.743553	6.23359	163.893	2.2909e-16	5.57793e-15
ENSMUSG00000017861	Mybl2	-0.651986	8.70097	163.851	2.30108e-16	5.59663e-15
ENSMUSG00000042729	Wdr74	-0.789702	5.77484	163.809	2.31136e-16	5.61552e-15
ENSMUSG00000050212	Eva1b	-1.33695	3.51129	163.445	2.40196e-16	5.82931e-15
ENSMUSG00000025875	Tspan17	-1.40773	3.49314	163.364	2.42283e-16	5.87359e-15
ENSMUSG00000020163	Uqcr11	-0.855233	6.12035	183.132	2.43613e-16	5.89943e-15
ENSMUSG00000048232	Fbxo10	1.18439	4.12897	163.059	2.5024e-16	6.05337e-15
ENSMUSG00000017499	Cdc6	-0.72696	6.29579	163.025	2.51138e-16	6.06853e-15
ENSMUSG00000025503	Taldo1	-0.755597	7.93549	182.406	2.54056e-16	6.13182e-15
ENSMUSG00000029208	Guf1	0.722998	6.06629	162.907	2.54305e-16	6.13182e-15
ENSMUSG00000037353	Letmd1	1.02956	4.43271	162.731	2.59102e-16	6.24075e-15
ENSMUSG00000039473	Ubn1	0.712445	6.26841	162.682	2.60439e-16	6.26621e-15
ENSMUSG00000029404	Arl6ip4	-0.841318	5.36694	162.573	2.63489e-16	6.3328e-15
ENSMUSG00000025001	Hells	-0.666859	8.75682	162.298	2.71303e-16	6.5136e-15
ENSMUSG00000105196	Mir142	4.48126	0.75359	162.257	2.72495e-16	6.53522e-15
ENSMUSG00000037235	Mxd4	2.13858	2.12231	162.202	2.74112e-16	6.56694e-15
ENSMUSG00000003813	Rad23a	-0.71999	6.1583	162.153	2.75539e-16	6.59409e-15
ENSMUSG00000076435	Acsf2	0.73468	6.07673	161.922	2.8241e-16	6.75129e-15
ENSMUSG00000053175	Bcl3	-0.736771	6.2232	161.894	2.83238e-16	6.76386e-15
ENSMUSG00000037805	Rpl10a	0.737225	6.14147	161.865	2.84114e-16	6.77754e-15
ENSMUSG00000028932	Psmc2	-0.68999	6.8597	161.671	2.90079e-16	6.91247e-15
ENSMUSG00000024007	Ppil1	-0.684856	6.68173	161.532	2.94402e-16	7.00801e-15
ENSMUSG00000075232	Amd1	-0.809166	5.72478	161.471	2.96338e-16	7.04662e-15
ENSMUSG00000038848	Ythdf1	-0.70299	6.55729	161.441	2.97275e-16	7.06138e-15
ENSMUSG00000055560	Zfp459	-1.17376	3.95663	161.309	3.01503e-16	7.15421e-15
ENSMUSG00000028633	Ctps	-0.65487	7.35575	161.226	3.04215e-16	7.21093e-15
ENSMUSG00000030231	Plekha5	0.748204	6.35981	161.117	3.07794e-16	7.28805e-15
ENSMUSG00000078249	Hmga1b	-1.01177	7.59449	272.246	3.25391e-16	7.69656e-15
ENSMUSG00000006517	Mvd	-0.848429	5.32467	160.557	3.26816e-16	7.7221e-15
ENSMUSG00000021098	4930447C04Rik	1.666	5.89712	459.162	3.28354e-16	7.75027e-15
ENSMUSG00000091712	Sec14l5	1.43319	3.26926	160.502	3.28774e-16	7.752e-15
ENSMUSG00000071064	Zfp827	1.02139	4.71207	160.449	3.30646e-16	7.78794e-15
ENSMUSG00000028811	Yars	-0.719201	7.4021	165.429	3.31125e-16	7.79101e-15
ENSMUSG00000036672	Cenpt	0.710851	6.44835	160.345	3.34371e-16	7.85913e-15
ENSMUSG00000113036	Gm47021	1.19722	3.96948	160.266	3.37225e-16	7.91789e-15
ENSMUSG00000094530	Gm21399	-0.81892	5.49352	160.169	3.4075e-16	7.99227e-15
ENSMUSG00000036948	Map11	0.851616	5.3329	160.035	3.45683e-16	8.09949e-15
ENSMUSG00000058809	Hspd1-ps3	-0.685942	7.70001	160.014	3.46469e-16	8.10939e-15
ENSMUSG00000022234	Cct5	-0.633472	9.35167	159.997	3.47106e-16	8.11583e-15
ENSMUSG00000033938	Ndufb7	-0.803583	6.27987	171.208	3.50504e-16	8.18673e-15
ENSMUSG00000026576	Atp1b1	-0.625727	8.33081	159.757	3.56211e-16	8.31135e-15
ENSMUSG00000027133	Nop10	-0.739415	6.56024	159.732	3.57158e-16	8.31699e-15
ENSMUSG00000004929	Thop1	-0.696923	7.16906	159.731	3.57196e-16	8.31699e-15
ENSMUSG00000020674	Pxdn	1.18356	3.99729	159.661	3.59928e-16	8.37189e-15
ENSMUSG00000021916	Glt8d1	0.969025	4.67647	159.607	3.62035e-16	8.41214e-15
ENSMUSG00000039753	Fbxl5	0.645101	7.50571	159.582	3.62987e-16	8.42552e-15
ENSMUSG00000010592	Dazl	0.806015	7.14206	188.627	3.68103e-16	8.5354e-15
ENSMUSG00000108414	Snhg1	0.681267	7.52987	159.379	3.7105e-16	8.59485e-15
ENSMUSG00000041781	Cpsf2	-0.698507	6.53613	159.33	3.7303e-16	8.63177e-15
ENSMUSG00000030224	Strap	-0.648546	7.48571	159.237	3.76786e-16	8.70967e-15
ENSMUSG00000029326	Enoph1	-0.757309	5.76183	159.127	3.81273e-16	8.8043e-15
ENSMUSG00000038965	Ube2l3	-0.694813	6.38216	159.007	3.86271e-16	8.90722e-15
ENSMUSG00000104913	Gm6560	-0.807954	9.06798	203.13	3.86526e-16	8.90722e-15
ENSMUSG00000036246	Gmip	1.47143	3.12551	158.96	3.88221e-16	8.93706e-15
ENSMUSG00000054766	Set	-0.678618	8.26628	159.074	3.93572e-16	9.05095e-15
ENSMUSG00000030806	Stx1b	1.68736	2.94876	158.693	3.99653e-16	9.18136e-15
ENSMUSG00000020116	Pno1	-0.706125	6.23547	158.587	4.04242e-16	9.27726e-15
ENSMUSG00000028062	Lamtor2	-0.716402	6.20249	158.452	4.10212e-16	9.4046e-15
ENSMUSG00000025608	Podxl	-0.990245	4.74469	158.386	4.13157e-16	9.46244e-15
ENSMUSG00000042331	Specc1	0.889003	5.06153	158.37	4.1388e-16	9.4693e-15
ENSMUSG00000062627	Mysm1	0.710242	6.34559	158.045	4.28739e-16	9.79925e-15
ENSMUSG00000024312	Wdr46	-0.936874	4.96608	157.7	4.45148e-16	1.01639e-14
ENSMUSG00000025161	Slc16a3	-0.682735	7.6695	157.509	4.54505e-16	1.0367e-14
ENSMUSG00000027469	Tpx2	-0.675738	8.30432	157.906	4.55572e-16	1.03807e-14
ENSMUSG00000042541	Sem1	-0.717332	6.56336	157.478	4.56079e-16	1.03817e-14
ENSMUSG00000028455	Stoml2	-0.69343	7.1796	157.19	4.70634e-16	1.07021e-14
ENSMUSG00000047003	Zfp41	-1.08182	4.46493	157.131	4.7367e-16	1.07602e-14
ENSMUSG00000073274	Gm14636	8.69577	0.196823	164.635	4.74372e-16	1.07639e-14
ENSMUSG00000033792	Atp7a	0.770319	5.77102	157.109	4.74794e-16	1.07639e-14
ENSMUSG00000028654	Mycl	-1.38394	3.30777	157.077	4.76454e-16	1.07906e-14
ENSMUSG00000020349	Ppp2ca	-0.625173	8.16476	157.031	4.78866e-16	1.08343e-14
ENSMUSG00000063568	Jazf1	3.50553	1.11922	156.901	4.85746e-16	1.09789e-14
ENSMUSG00000074925	Ptar1	0.745705	6.33543	156.854	4.88217e-16	1.10236e-14
ENSMUSG00000023106	Denr	-0.710948	6.61721	156.744	4.9416e-16	1.11465e-14
ENSMUSG00000057554	Lgals8	1.05075	4.37811	156.709	4.96059e-16	1.11781e-14
ENSMUSG00000111617	Gm47148	1.9949	2.22456	156.688	4.97209e-16	1.11927e-14
ENSMUSG00000105977	Gm43555	2.26266	1.98103	156.529	5.05898e-16	1.13769e-14
ENSMUSG00000006262	Mob1b	0.845247	5.36429	156.501	5.07487e-16	1.14011e-14
ENSMUSG00000034801	Sos2	1.00368	4.51631	156.454	5.1011e-16	1.14486e-14
ENSMUSG00000035946	Gsx2	2.53805	1.84621	159.412	5.11229e-16	1.14622e-14
ENSMUSG00000042751	Nmnat2	-0.772134	5.61816	156.342	5.16373e-16	1.15601e-14
ENSMUSG00000002546	Golga2	0.690202	6.60473	156.338	5.1663e-16	1.15601e-14
ENSMUSG00000062203	Gspt1	-0.667587	7.895	156.299	5.18838e-16	1.15979e-14
ENSMUSG00000030798	Cd37	1.39533	3.35791	156.173	5.2608e-16	1.17481e-14
ENSMUSG00000041506	Rrp9	-0.702552	6.6218	156.08	5.3144e-16	1.18559e-14
ENSMUSG00000025613	Cct8	-0.62668	9.62445	155.973	5.37766e-16	1.19851e-14
ENSMUSG00000032449	Slc25a36	0.622112	9.12641	155.961	5.38432e-16	1.1988e-14
ENSMUSG00000021313	Ryr2	1.27192	3.7654	155.829	5.46333e-16	1.21412e-14
ENSMUSG00000034928	Rnf44	-0.63863	7.45164	155.828	5.46397e-16	1.21412e-14
ENSMUSG00000020948	Klhl28	0.819305	5.42031	155.61	5.59627e-16	1.24228e-14
ENSMUSG00000029120	Ppp2r2c	-0.871751	5.09835	155.286	5.80003e-16	1.28624e-14
ENSMUSG00000021194	Chga	-1.29784	3.60377	155.136	5.89673e-16	1.30639e-14
ENSMUSG00000022965	Ifngr2	1.28166	3.53225	154.905	6.04923e-16	1.33885e-14
ENSMUSG00000031529	Tnks	0.634903	7.76069	154.88	6.06578e-16	1.34118e-14
ENSMUSG00000031425	Plp1	1.26539	3.5647	154.813	6.11081e-16	1.34981e-14
ENSMUSG00000104496	Gm5837	-0.976607	5.11779	167.665	6.13437e-16	1.35367e-14
ENSMUSG00000035198	Tubg1	-0.684198	6.29967	154.722	6.17219e-16	1.36068e-14
ENSMUSG00000107000	Gm43481	1.88323	2.30184	154.7	6.18786e-16	1.36279e-14
ENSMUSG00000026917	Wdr5	-0.617941	8.5205	154.591	6.26278e-16	1.37794e-14
ENSMUSG00000041809	Efhc1	1.30966	3.51734	154.545	6.29426e-16	1.3835e-14
ENSMUSG00000038047	Haus6	0.652846	7.56664	154.535	6.30173e-16	1.38378e-14
ENSMUSG00000018427	Ypel2	0.904307	4.85421	154.461	6.35309e-16	1.39369e-14
ENSMUSG00000030512	Snrpa1	-0.672626	6.66139	154.356	6.42803e-16	1.40875e-14
ENSMUSG00000052374	Actn2	1.35536	3.48476	154.23	6.51838e-16	1.42716e-14
ENSMUSG00000026192	Atic	-0.635569	7.34427	154.107	6.60757e-16	1.44527e-14
ENSMUSG00000035105	Egln3	-0.745287	5.82221	154.063	6.63966e-16	1.45087e-14
ENSMUSG00000026234	Ncl	-0.737478	10.8625	175.475	6.774e-16	1.47878e-14
ENSMUSG00000010936	Vac14	-0.731514	5.84128	153.642	6.95768e-16	1.5174e-14
ENSMUSG00000050071	Bex1	-1.1144	7.0089	294.742	6.99655e-16	1.52417e-14
ENSMUSG00000017009	Sdc4	0.664916	8.03873	153.585	7.00236e-16	1.52417e-14
ENSMUSG00000057406	Nsd2	0.651012	7.1298	153.533	7.04225e-16	1.53137e-14
ENSMUSG00000049305	Ccdc71	-0.903957	4.97088	153.514	7.05772e-16	1.53324e-14
ENSMUSG00000030557	Mef2a	0.999072	4.48298	153.448	7.10992e-16	1.54308e-14
ENSMUSG00000032306	Mpi	-0.873379	5.05327	153.321	7.2111e-16	1.56352e-14
ENSMUSG00000045667	Smtnl2	-0.674824	6.91865	153.184	7.32145e-16	1.58591e-14
ENSMUSG00000036985	Zdhhc9	0.919022	4.69897	153.169	7.33407e-16	1.58711e-14
ENSMUSG00000031485	Plpbp	0.68631	6.76162	153.045	7.43596e-16	1.6076e-14
ENSMUSG00000033809	Alg3	-0.951146	4.64694	152.796	7.64574e-16	1.65136e-14
ENSMUSG00000004446	Bid	-0.779111	5.51902	152.696	7.7312e-16	1.66821e-14
ENSMUSG00000085133	B930095G15Rik	1.83075	2.40536	152.564	7.84671e-16	1.6915e-14
ENSMUSG00000048039	Isg20l2	-0.682186	6.5021	152.107	8.25862e-16	1.77858e-14
ENSMUSG00000022780	Meltf	1.69694	2.69068	152.008	8.35054e-16	1.79665e-14
ENSMUSG00000067995	Gtf2f2	-0.772197	5.48617	151.774	8.57224e-16	1.84258e-14
ENSMUSG00000050107	Haspin	-1.17063	3.82905	151.552	8.7893e-16	1.88742e-14
ENSMUSG00000038239	Hrc	-1.61498	2.74541	151.436	8.90472e-16	1.91037e-14
ENSMUSG00000034681	Rnps1	-0.628388	7.44572	151.326	9.01488e-16	1.93215e-14
ENSMUSG00000103445	Gm36948	1.40592	3.2535	151.261	9.081e-16	1.94446e-14
ENSMUSG00000031403	Dkc1	-0.635362	8.65598	151.169	9.1758e-16	1.96288e-14
ENSMUSG00000054752	Fsd1l	1.16268	3.82404	151.074	9.27496e-16	1.9822e-14
ENSMUSG00000021223	Papln	2.23836	1.90935	151.055	9.29476e-16	1.98454e-14
ENSMUSG00000001666	Ddt	-1.13199	4.06913	151.017	9.33421e-16	1.99106e-14
ENSMUSG00000046598	Bdh1	-0.775201	5.61234	151.008	9.34408e-16	1.99127e-14
ENSMUSG00000042462	Dctpp1	-0.715511	6.81735	153.687	9.4834e-16	2.01904e-14
ENSMUSG00000005575	Ube2m	-0.721847	5.91994	150.486	9.91117e-16	2.1081e-14
ENSMUSG00000031819	Emc8	-0.768096	5.6639	150.416	9.98926e-16	2.12269e-14
ENSMUSG00000030007	Cct7	-0.625121	9.72268	150.261	1.01662e-15	2.15825e-14
ENSMUSG00000028902	Sf3a3	-0.656167	6.91488	150.252	1.01771e-15	2.1585e-14
ENSMUSG00000032966	Fkbp1a	-0.637718	8.21581	150.172	1.02686e-15	2.17585e-14
ENSMUSG00000035666	Gtf3c4	-0.652717	6.7454	150.102	1.03503e-15	2.19108e-14
ENSMUSG00000023505	Cdca3	-0.684438	7.76203	154.448	1.08029e-15	2.28475e-14
ENSMUSG00000113495	Gm19792	1.69318	2.61752	149.564	1.10022e-15	2.3247e-14
ENSMUSG00000028796	Phc2	0.872017	4.94891	149.264	1.13838e-15	2.40306e-14
ENSMUSG00000035559	Mpv17l2	-0.976967	4.49013	149.221	1.14394e-15	2.41252e-14
ENSMUSG00000047613	A430005L14Rik	-0.757938	5.63179	149.198	1.14693e-15	2.41654e-14
ENSMUSG00000032816	Igdcc4	0.993622	4.45514	148.85	1.19328e-15	2.51184e-14
ENSMUSG00000096967	Gm26621	3.50321	0.883007	148.763	1.20516e-15	2.53445e-14
ENSMUSG00000040711	Sh3pxd2b	1.19367	3.7118	148.73	1.20971e-15	2.53739e-14
ENSMUSG00000048087	Gm4737	-0.693503	6.14949	148.725	1.21042e-15	2.53739e-14
ENSMUSG00000096403	Rnps1-ps	-0.798454	5.76188	151.468	1.21088e-15	2.53739e-14
ENSMUSG00000020716	Nf1	0.7223	5.99758	148.72	1.21109e-15	2.53739e-14
ENSMUSG00000019767	Ccdc170	1.26418	4.37355	182.735	1.22074e-15	2.55522e-14
ENSMUSG00000040434	Large2	0.707972	5.94199	148.604	1.2273e-15	2.56654e-14
ENSMUSG00000037022	Mmaa	1.41386	3.18979	148.427	1.25224e-15	2.61626e-14
ENSMUSG00000027108	Ola1	-0.647892	7.29881	148.412	1.25446e-15	2.61845e-14
ENSMUSG00000026017	Carf	1.34972	3.38674	148.35	1.26342e-15	2.6347e-14
ENSMUSG00000041193	Pla2g5	-1.61994	2.7743	148.302	1.27025e-15	2.64648e-14
ENSMUSG00000000531	Tamalin	-0.837039	5.18771	148.286	1.27261e-15	2.64891e-14
ENSMUSG00000028426	Rad23b	-0.626409	8.654	148.191	1.28647e-15	2.67528e-14
ENSMUSG00000075053	Vdac3-ps1	-0.70575	6.11887	148.169	1.28978e-15	2.67969e-14
ENSMUSG00000026754	Golga1	1.09406	4.79462	174.348	1.31301e-15	2.72541e-14
ENSMUSG00000047242	Taf9b	0.983812	4.51424	147.825	1.34158e-15	2.78213e-14
ENSMUSG00000024844	Banf1	-0.653432	8.22047	147.757	1.35211e-15	2.80138e-14
ENSMUSG00000015882	Lcorl	0.779109	5.6167	147.717	1.35837e-15	2.81175e-14
ENSMUSG00000022708	Zbtb20	1.28704	3.70076	147.558	1.38328e-15	2.86064e-14
ENSMUSG00000030970	Ctbp2	-0.652336	6.56092	147.549	1.38479e-15	2.86113e-14
ENSMUSG00000002996	Hbp1	0.672118	6.48222	147.515	1.3901e-15	2.86946e-14
ENSMUSG00000019297	Nop9	-0.696631	6.16073	147.476	1.39643e-15	2.87985e-14
ENSMUSG00000001248	Gramd1a	0.639715	7.39913	147.454	1.39989e-15	2.88435e-14
ENSMUSG00000117621	Hspe1-rs1	-0.671707	7.00135	147.42	1.40537e-15	2.89297e-14
ENSMUSG00000068739	Sars	-0.735963	7.93629	170.384	1.42818e-15	2.93723e-14
ENSMUSG00000022428	Cby1	-0.832174	5.28451	147.076	1.46201e-15	3.00403e-14
ENSMUSG00000062981	Mrpl42	-0.727684	6.66336	152.628	1.47382e-15	3.02495e-14
ENSMUSG00000025487	Psmd13	-0.64953	7.24448	147	1.47489e-15	3.02495e-14
ENSMUSG00000054452	Tle5	-0.666526	8.50998	151.49	1.49043e-15	3.05401e-14
ENSMUSG00000059939	9430015G10Rik	0.718765	6.39896	146.873	1.49671e-15	3.06408e-14
ENSMUSG00000031349	Nsdhl	-0.935584	4.83151	146.82	1.50587e-15	3.0793e-14
ENSMUSG00000029185	Fam114a1	1.04929	4.4118	146.814	1.5069e-15	3.0793e-14
ENSMUSG00000046774	8030474K03Rik	0.946382	4.57379	146.713	1.52447e-15	3.11237e-14
ENSMUSG00000036299	BC031181	-0.82934	5.23786	146.563	1.55108e-15	3.1638e-14
ENSMUSG00000018965	Ywhah	-0.631127	7.06226	146.523	1.55825e-15	3.17554e-14
ENSMUSG00000006398	Cdc20	-0.673088	7.39241	147.177	1.56976e-15	3.19609e-14
ENSMUSG00000040410	Fbxl4	0.975	4.52489	146.412	1.57838e-15	3.21071e-14
ENSMUSG00000071646	Mta2	-0.627259	7.58515	146.367	1.58654e-15	3.22438e-14
ENSMUSG00000022752	Tomm70a	-0.600347	8.22462	146.235	1.61094e-15	3.27099e-14
ENSMUSG00000047878	A4galt	-0.76001	5.76094	146.186	1.62014e-15	3.28671e-14
ENSMUSG00000023902	Zscan10	-0.714732	6.00542	146.101	1.63617e-15	3.3162e-14
ENSMUSG00000031609	Sap30	-0.715102	5.93154	146.064	1.64314e-15	3.32732e-14
ENSMUSG00000038146	Notch3	-0.671883	6.74435	145.896	1.67547e-15	3.38973e-14
ENSMUSG00000028109	Hormad1	0.750927	5.73048	145.873	1.67986e-15	3.39554e-14
ENSMUSG00000031843	Mphosph6	-0.783882	5.91878	151.536	1.73088e-15	3.4955e-14
ENSMUSG00000037204	Atg101	-0.849748	5.04053	145.502	1.75356e-15	3.53811e-14
ENSMUSG00000026620	Mark1	1.01036	4.32248	145.244	1.80707e-15	3.6428e-14
ENSMUSG00000063972	Nr6a1	0.712487	6.28046	145.212	1.8138e-15	3.65307e-14
ENSMUSG00000034708	Grn	0.636551	7.77518	145.117	1.8338e-15	3.68772e-14
ENSMUSG00000056999	Ide	-0.603434	8.16954	145.115	1.8343e-15	3.68772e-14
ENSMUSG00000008690	Ncaph2	-0.631992	7.86604	145.061	1.84575e-15	3.70742e-14
ENSMUSG00000021048	Mthfd1	-0.598449	8.43799	145.032	1.85213e-15	3.71689e-14
ENSMUSG00000037960	Card19	-1.08249	4.34122	145.978	1.88027e-15	3.76998e-14
ENSMUSG00000025372	Baiap2	0.888807	5.00181	144.819	1.89847e-15	3.80307e-14
ENSMUSG00000033902	Mapkbp1	0.751571	5.5972	144.769	1.90969e-15	3.8221e-14
ENSMUSG00000040483	Xaf1	1.40885	3.19293	144.713	1.9222e-15	3.84371e-14
ENSMUSG00000053553	3110082I17Rik	-0.75345	5.49678	144.674	1.93081e-15	3.85748e-14
ENSMUSG00000034792	Gna15	-1.5143	2.95669	144.571	1.95429e-15	3.90092e-14
ENSMUSG00000004096	Cwc15	-0.686856	6.19392	144.464	1.97865e-15	3.94602e-14
ENSMUSG00000027375	Mal	1.79961	2.38297	144.371	2.00029e-15	3.98562e-14
ENSMUSG00000039741	Bahcc1	-0.689378	6.16188	144.345	2.00631e-15	3.99406e-14
ENSMUSG00000021540	Smad5	0.677769	6.03557	144.27	2.02399e-15	4.02568e-14
ENSMUSG00000025132	Arhgdia	-0.613965	8.51497	144.138	2.05541e-15	4.0812e-14
ENSMUSG00000039676	Capsl	-1.56181	2.84821	144.138	2.05555e-15	4.0812e-14
ENSMUSG00000075703	Selenoi	0.696026	5.89979	143.99	2.09133e-15	4.14855e-14
ENSMUSG00000002668	Dennd1c	-1.97625	2.17533	143.893	2.11534e-15	4.19246e-14
ENSMUSG00000027075	Slc43a1	0.865605	4.88072	143.88	2.11837e-15	4.19475e-14
ENSMUSG00000007815	Rhoa	-0.613654	8.45086	143.841	2.12827e-15	4.21062e-14
ENSMUSG00000041632	Mrps27	-0.682418	6.07755	143.568	2.19732e-15	4.3416e-14
ENSMUSG00000040998	Npnt	1.24813	3.51364	143.564	2.19835e-15	4.3416e-14
ENSMUSG00000022528	Hes1	-0.814331	5.45137	143.442	2.23011e-15	4.40044e-14
ENSMUSG00000032584	Mst1r	3.13273	1.13262	143.326	2.26052e-15	4.4565e-14
ENSMUSG00000037989	Wnk2	-1.756	2.48361	143.133	2.31238e-15	4.55473e-14
ENSMUSG00000026623	Lpgat1	0.670877	6.36818	142.839	2.39361e-15	4.71059e-14
ENSMUSG00000036285	Noa1	-1.14962	4.08261	142.595	2.46365e-15	4.84417e-14
ENSMUSG00000000378	Ccm2	0.752529	5.58879	142.502	2.49067e-15	4.893e-14
ENSMUSG00000031781	Ciapin1	-0.70131	6.17016	142.31	2.54783e-15	5.00089e-14
ENSMUSG00000026110	Mgat4a	0.92147	4.6493	142.265	2.56125e-15	5.02284e-14
ENSMUSG00000033170	Card10	0.906348	4.83871	142.257	2.5638e-15	5.02342e-14
ENSMUSG00000029446	Psph	-0.749226	5.64844	142.177	2.58812e-15	5.06665e-14
ENSMUSG00000024571	Gm16286	-0.667913	6.17299	142.123	2.60449e-15	5.09423e-14
ENSMUSG00000024055	Cyp4f13	0.882128	4.86723	142.07	2.62107e-15	5.12219e-14
ENSMUSG00000040728	Esrp1	-1.12374	4.02037	142.034	2.63213e-15	5.13932e-14
ENSMUSG00000033487	Fndc3a	0.653327	6.95453	141.937	2.66236e-15	5.1938e-14
ENSMUSG00000020770	Unk	0.671101	6.11526	141.856	2.68828e-15	5.2398e-14
ENSMUSG00000065410	Mir298	8.75113	0.263134	153.21	2.70132e-15	5.26063e-14
ENSMUSG00000030761	Myo7a	0.838931	5.06555	141.648	2.75531e-15	5.36112e-14
ENSMUSG00000063511	Snrnp70	-0.61145	8.91295	141.525	2.79546e-15	5.43451e-14
ENSMUSG00000026596	Abl2	0.625298	7.1451	141.514	2.7993e-15	5.43725e-14
ENSMUSG00000017390	Aldoc	-0.668466	6.70092	141.46	2.81728e-15	5.46742e-14
ENSMUSG00000052180	Serpinb6c	-1.24674	3.49201	141.376	2.84549e-15	5.51738e-14
ENSMUSG00000006715	Gmnn	-0.681769	6.75664	141.176	2.91382e-15	5.64499e-14
ENSMUSG00000015189	Casd1	1.13985	3.80789	141.15	2.92273e-15	5.65735e-14
ENSMUSG00000020015	Cdk17	0.681093	5.99751	141.14	2.92639e-15	5.65953e-14
ENSMUSG00000020133	2310011J03Rik	-1.24901	3.54808	140.92	3.00396e-15	5.80455e-14
ENSMUSG00000030411	Nova2	-1.3443	3.34474	140.884	3.01657e-15	5.82387e-14
ENSMUSG00000002102	Psmc3	-0.595053	7.69028	140.872	3.02093e-15	5.82727e-14
ENSMUSG00000028042	Zbtb7b	-0.863582	4.83899	140.797	3.04806e-15	5.87338e-14
ENSMUSG00000023075	Akirin1	-0.716886	5.882	140.791	3.05008e-15	5.87338e-14
ENSMUSG00000025198	Erlin1	0.625258	6.86567	140.759	3.062e-15	5.89125e-14
ENSMUSG00000027171	Prrg4	0.760024	5.44147	140.749	3.06563e-15	5.89317e-14
ENSMUSG00000016758	Bik	1.60821	2.77229	140.73	3.07231e-15	5.90094e-14
ENSMUSG00000021552	Gkap1	0.903107	4.67324	140.694	3.08572e-15	5.92161e-14
ENSMUSG00000004897	Hdgf	-0.589249	9.30258	140.641	3.10533e-15	5.95414e-14
ENSMUSG00000109901	Chmp1b	-1.10656	4.32825	147.274	3.12762e-15	5.99175e-14
ENSMUSG00000036223	Ska1	-0.876252	5.0232	140.53	3.14657e-15	6.02289e-14
ENSMUSG00000022394	L3mbtl2	-0.647082	6.58429	140.489	3.16183e-15	6.04694e-14
ENSMUSG00000040390	Map3k10	-1.19541	3.73732	140.458	3.17383e-15	6.06469e-14
ENSMUSG00000061455	Stx17	1.25321	3.60822	140.431	3.18378e-15	6.07852e-14
ENSMUSG00000037364	Srrt	-0.607052	7.36224	140.348	3.2156e-15	6.13403e-14
ENSMUSG00000085172	Gm6542	-0.817236	5.12306	140.123	3.30307e-15	6.29552e-14
ENSMUSG00000014195	Dnajc7	-0.653187	7.88536	143.329	3.31844e-15	6.31944e-14
ENSMUSG00000098202	B830012L14Rik	4.63207	0.421136	139.965	3.3661e-15	6.40476e-14
ENSMUSG00000035649	Zcchc7	0.886392	5.74847	169.696	3.37526e-15	6.41672e-14
ENSMUSG00000025980	Hspd1	-0.602412	9.10442	139.844	3.41508e-15	6.48692e-14
ENSMUSG00000078134	Srsf3-ps	-1.43077	3.66239	160.184	3.4638e-15	6.57388e-14
ENSMUSG00000020231	Dip2a	0.806543	5.23465	139.683	3.48144e-15	6.59804e-14
ENSMUSG00000005483	Dnajb1	-0.690518	6.13791	139.681	3.48243e-15	6.59804e-14
ENSMUSG00000063894	Zkscan8	0.786253	5.32508	139.573	3.52756e-15	6.67788e-14
ENSMUSG00000063239	Grm4	1.29715	3.27257	139.507	3.55583e-15	6.72572e-14
ENSMUSG00000028409	Smu1	-0.598283	7.69187	139.276	3.65567e-15	6.90872e-14
ENSMUSG00000002274	Metrn	-1.10399	3.8785	139.234	3.67387e-15	6.93725e-14
ENSMUSG00000059447	Hadhb	1.1129	3.83586	139.151	3.71102e-15	7.0015e-14
ENSMUSG00000045983	Eif4g1	-0.58266	9.22153	139.075	3.74489e-15	7.05945e-14
ENSMUSG00000039419	Cntnap2	-1.70522	2.48308	139.062	3.75071e-15	7.06447e-14
ENSMUSG00000066979	Bub3	-0.626306	7.0974	139.03	3.76514e-15	7.08568e-14
ENSMUSG00000005667	Mthfd2	-0.766852	6.88259	163.969	3.77601e-15	7.10016e-14
ENSMUSG00000024989	Cep55	0.639403	7.3171	138.928	3.81156e-15	7.16099e-14
ENSMUSG00000038005	Hpf1	-0.664404	6.12995	138.697	3.91916e-15	7.35697e-14
ENSMUSG00000032228	Tcf12	0.695748	5.89994	138.684	3.92498e-15	7.36173e-14
ENSMUSG00000002129	Sf3a1	-0.596474	7.73458	138.612	3.95936e-15	7.41999e-14
ENSMUSG00000008489	Elavl2	0.654917	6.28469	138.482	4.02185e-15	7.53079e-14
ENSMUSG00000053604	Rpia	1.0479	4.18665	138.369	4.07719e-15	7.62803e-14
ENSMUSG00000109511	Nup62	-0.613988	7.89045	138.29	4.11628e-15	7.69473e-14
ENSMUSG00000060771	Tsga10	1.19086	3.86001	138.201	4.16075e-15	7.77137e-14
ENSMUSG00000028820	Sfpq	-0.773202	7.83347	177.596	4.18352e-15	7.80737e-14
ENSMUSG00000026848	Tor1b	0.704892	5.74044	138.143	4.18972e-15	7.81244e-14
ENSMUSG00000000538	Tom1l2	1.01272	4.1943	138.086	4.21848e-15	7.85951e-14
ENSMUSG00000026427	Eif2d	-0.651899	6.56362	137.84	4.34589e-15	8.09016e-14
ENSMUSG00000086228	Ubap1l	-1.60469	2.64896	137.805	4.3643e-15	8.11767e-14
ENSMUSG00000042608	Stk40	-0.691024	5.91587	137.68	4.43085e-15	8.2346e-14
ENSMUSG00000036529	Sbf1	0.643097	7.04289	137.668	4.43741e-15	8.23996e-14
ENSMUSG00000036450	Hif1an	0.626908	6.99312	137.64	4.45228e-15	8.26072e-14
ENSMUSG00000021958	Pinx1	-1.30433	3.41693	137.632	4.45661e-15	8.26191e-14
ENSMUSG00000021706	Zfyve16	0.885372	4.87268	137.552	4.50017e-15	8.33574e-14
ENSMUSG00000026750	Psmb7	-0.612842	7.82476	137.378	4.59628e-15	8.50674e-14
ENSMUSG00000032218	Ccnb2	-0.599798	7.66371	137.356	4.60832e-15	8.52196e-14
ENSMUSG00000078794	Dact3	-0.933332	4.59879	137.287	4.64738e-15	8.58711e-14
ENSMUSG00000069769	Msi2	0.603449	7.47548	137.087	4.76161e-15	8.7909e-14
ENSMUSG00000044647	Csrnp3	1.45423	2.88578	136.948	4.84273e-15	8.9333e-14
ENSMUSG00000033585	Ndn	1.37905	3.13176	136.856	4.89678e-15	9.02556e-14
ENSMUSG00000021732	Fgf10	-3.38828	1.04714	136.771	4.9477e-15	9.11192e-14
ENSMUSG00000026496	Parp1	-0.579821	9.22297	136.613	5.04413e-15	9.28186e-14
ENSMUSG00000043262	Uevld	0.720276	5.7515	136.596	5.05455e-15	9.29339e-14
ENSMUSG00000015671	Psma2	-0.615142	7.50331	136.547	5.08456e-15	9.3409e-14
ENSMUSG00000084817	Gm5526	-1.00439	4.26485	136.4	5.17626e-15	9.50156e-14
ENSMUSG00000030894	Tpp1	0.659469	6.56499	136.129	5.35064e-15	9.81359e-14
ENSMUSG00000020922	Lsm12	-0.628768	6.75881	136.059	5.3964e-15	9.8846e-14
ENSMUSG00000069833	Ahnak	-0.730905	6.1262	140.171	5.39818e-15	9.8846e-14
ENSMUSG00000010376	Nedd8	-0.622201	6.71126	135.97	5.45523e-15	9.98089e-14
ENSMUSG00000071652	Ints5	-0.986791	4.24994	135.947	5.47102e-15	9.99667e-14
ENSMUSG00000046574	Prr12	-0.744762	6.40854	148.811	5.47279e-15	9.99667e-14
ENSMUSG00000052911	Lamb2	0.768548	6.05937	148.364	5.48614e-15	1.00129e-13
ENSMUSG00000002963	Pnkp	-0.89784	4.56248	135.73	5.61819e-15	1.02455e-13
ENSMUSG00000036160	Surf6	-0.709964	5.68614	135.299	5.92299e-15	1.07926e-13
ENSMUSG00000031654	Cbln1	-1.7338	2.59874	135.099	6.0697e-15	1.10509e-13
ENSMUSG00000083261	Gm7816	-1.18946	3.79581	134.858	6.25267e-15	1.13748e-13
ENSMUSG00000093007	Mir15a	6.69061	0.0575642	134.611	6.44524e-15	1.17156e-13
ENSMUSG00000037280	Galnt6	0.629944	6.96726	134.57	6.47824e-15	1.1766e-13
ENSMUSG00000005892	Trh	1.32237	3.17767	134.531	6.50924e-15	1.18071e-13
ENSMUSG00000033088	Triobp	-0.648121	6.57488	134.528	6.51142e-15	1.18071e-13
ENSMUSG00000026566	Mpzl1	0.618156	7.09839	134.52	6.51787e-15	1.18092e-13
ENSMUSG00000041734	Kirrel	0.753457	5.35766	134.511	6.52562e-15	1.18137e-13
ENSMUSG00000036371	Serbp1	-0.893376	10.5637	221.887	6.54512e-15	1.18394e-13
ENSMUSG00000036098	Myrf	1.02929	4.20084	134.448	6.57591e-15	1.18855e-13
ENSMUSG00000028063	Lmna	-0.760527	5.27961	134.136	6.83436e-15	1.23427e-13
ENSMUSG00000028988	Ctnnbip1	-0.987524	4.46676	134.05	6.90708e-15	1.24639e-13
ENSMUSG00000063684	Hadhb-ps	0.814557	4.97017	134.011	6.94043e-15	1.2514e-13
ENSMUSG00000074802	Gas2l3	-0.72627	5.52835	133.941	7.001e-15	1.26131e-13
ENSMUSG00000052214	Opa3	-0.867737	4.91095	133.775	7.14655e-15	1.28649e-13
ENSMUSG00000005625	Psmd4	-0.599017	7.42351	133.692	7.22011e-15	1.29869e-13
ENSMUSG00000018666	Cbx1	-0.574748	8.01439	133.673	7.23698e-15	1.30068e-13
ENSMUSG00000019303	Psmc3ip	-0.823026	4.97237	133.567	7.33232e-15	1.31676e-13
ENSMUSG00000042388	Dlgap3	-0.696194	5.87382	133.559	7.33969e-15	1.31702e-13
ENSMUSG00000024369	Nelfe	-0.662363	6.17205	133.543	7.35486e-15	1.31869e-13
ENSMUSG00000020653	Klf11	0.650457	6.13002	133.384	7.50076e-15	1.34377e-13
ENSMUSG00000038225	Primpol	0.690449	6.0732	133.004	7.86316e-15	1.40757e-13
ENSMUSG00000078184	Rbm8a2	-1.1748	3.76636	132.989	7.87805e-15	1.40911e-13
ENSMUSG00000032715	Trib3	-0.899489	5.20423	146.362	8.09372e-15	1.44622e-13
ENSMUSG00000035960	Apex1	-0.612644	6.95032	132.767	8.09847e-15	1.44622e-13
ENSMUSG00000042428	Mgat3	-0.888681	4.56632	132.758	8.10809e-15	1.44662e-13
ENSMUSG00000052033	Pfdn4	-0.743364	5.4968	132.752	8.11362e-15	1.44662e-13
ENSMUSG00000042873	Lhfpl4	-2.64249	1.38183	132.667	8.19998e-15	1.46085e-13
ENSMUSG00000001445	Mrpl10	-0.682981	5.98257	132.63	8.23784e-15	1.46643e-13
ENSMUSG00000022292	Rrm2b	0.772758	5.25685	132.58	8.28919e-15	1.4744e-13
ENSMUSG00000016664	Pacsin2	-0.595398	7.35352	132.533	8.33784e-15	1.48187e-13
ENSMUSG00000036501	Fam13b	0.902352	5.34825	153.68	8.5872e-15	1.52498e-13
ENSMUSG00000015656	Hspa8	-0.863805	9.84068	211.126	8.65034e-15	1.53497e-13
ENSMUSG00000059495	Arhgef12	0.604134	7.1291	132.222	8.66829e-15	1.53541e-13
ENSMUSG00000019773	Fbxo5	-0.634507	6.54409	132.222	8.66838e-15	1.53541e-13
ENSMUSG00000027823	Gmps	-0.604193	7.35737	132.217	8.67338e-15	1.53541e-13
ENSMUSG00000045104	Ldhb-ps	-0.716403	7.02845	149.188	8.86613e-15	1.56829e-13
ENSMUSG00000085156	Snhg15	0.73234	5.65268	131.904	9.01884e-15	1.59404e-13
ENSMUSG00000040842	Szrd1	-0.619316	6.76675	131.836	9.09654e-15	1.6065e-13
ENSMUSG00000034563	Ccpg1	1.13573	3.83092	131.738	9.20847e-15	1.62499e-13
ENSMUSG00000022890	Atp5j	-0.6003	7.13149	131.469	9.52388e-15	1.67933e-13
ENSMUSG00000032936	Camkv	0.976947	4.24399	131.274	9.75993e-15	1.71959e-13
ENSMUSG00000041215	Yeats2	0.595621	7.49321	131.207	9.84261e-15	1.7328e-13
ENSMUSG00000054823	Nsd3	0.659572	6.19102	131.038	1.00536e-14	1.76855e-13
ENSMUSG00000021027	Ralgapa1	0.6866	5.79598	130.9	1.023e-14	1.79817e-13
ENSMUSG00000025580	Eif4a3	-0.632926	6.76446	130.73	1.04518e-14	1.83457e-13
ENSMUSG00000041440	Gk5	0.668088	5.87713	130.728	1.04535e-14	1.83457e-13
ENSMUSG00000037966	Ninj1	-1.78719	4.77998	325.114	1.04924e-14	1.83995e-13
ENSMUSG00000031157	Pqbp1	-0.766695	5.31336	130.688	1.05064e-14	1.84096e-13
ENSMUSG00000024817	Uhrf2	0.658745	6.13231	130.673	1.05264e-14	1.84302e-13
ENSMUSG00000020841	Cpd	0.670269	6.02383	130.649	1.0558e-14	1.84711e-13
ENSMUSG00000023991	Foxp4	-0.729449	5.42256	130.507	1.07491e-14	1.87907e-13
ENSMUSG00000007613	Tgfbr1	0.682484	5.67584	130.285	1.10544e-14	1.93093e-13
ENSMUSG00000032384	Csnk1g1	0.648931	6.22837	130.276	1.10663e-14	1.93151e-13
ENSMUSG00000046432	Bex3	-0.683524	7.63829	145.574	1.12012e-14	1.95352e-13
ENSMUSG00000003363	Pld3	0.617303	7.47982	130.152	1.12421e-14	1.95913e-13
ENSMUSG00000084013	Gm14270	-1.01627	5.11895	166.639	1.13227e-14	1.97164e-13
ENSMUSG00000024309	Pfdn6	-0.729717	5.61058	130.055	1.13797e-14	1.98003e-13
ENSMUSG00000040785	Ttc3	0.584329	7.64803	129.936	1.15528e-14	2.00858e-13
ENSMUSG00000028211	Trp53inp1	0.568787	9.0141	129.897	1.16105e-14	2.01706e-13
ENSMUSG00000037257	Aagab	-0.716536	5.47247	129.847	1.16832e-14	2.0281e-13
ENSMUSG00000106917	Gm7832	-0.981577	4.4111	129.83	1.17084e-14	2.03081e-13
ENSMUSG00000028403	Zdhhc21	0.659746	6.03527	129.825	1.17169e-14	2.03081e-13
ENSMUSG00000070462	Tlnrd1	-0.789974	5.32088	129.77	1.1799e-14	2.04345e-13
ENSMUSG00000037851	Iars	-0.57715	8.64393	129.762	1.18107e-14	2.0439e-13
ENSMUSG00000042298	Ttc19	0.743395	5.37177	129.734	1.18523e-14	2.04951e-13
ENSMUSG00000042557	Sin3a	-0.58965	7.70544	129.709	1.18901e-14	2.05446e-13
ENSMUSG00000026873	Phf19	-0.852609	4.95186	129.64	1.19936e-14	2.07075e-13
ENSMUSG00000002718	Cse1l	-0.57047	8.54608	129.571	1.20999e-14	2.08748e-13
ENSMUSG00000030722	Nfatc2ip	-0.61329	6.97937	129.509	1.21956e-14	2.10239e-13
ENSMUSG00000020173	Cobl	-0.627551	6.7598	129.485	1.22326e-14	2.10714e-13
ENSMUSG00000018415	Gid4	0.596906	6.93286	129.466	1.22617e-14	2.11052e-13
ENSMUSG00000044224	Dnajc21	-0.644064	6.65462	129.416	1.23396e-14	2.1218e-13
ENSMUSG00000028698	Pik3r3	1.55566	2.57888	129.412	1.23462e-14	2.1218e-13
ENSMUSG00000026437	Cdk18	-1.153	3.58416	129.332	1.24715e-14	2.14169e-13
ENSMUSG00000083679	Gm12892	-0.785577	5.5927	135.006	1.24846e-14	2.14229e-13
ENSMUSG00000039238	Zfp750	1.16503	3.61654	129.302	1.25204e-14	2.14679e-13
ENSMUSG00000063888	Rpl7l1	-0.592925	7.43838	129.279	1.25569e-14	2.15141e-13
ENSMUSG00000021147	Wdr37	0.701027	5.9766	129.131	1.27948e-14	2.19048e-13
ENSMUSG00000111394	Gm49759	0.671524	6.49217	129.851	1.30757e-14	2.23687e-13
ENSMUSG00000025869	Nop16	-0.705868	5.86263	128.817	1.33164e-14	2.27601e-13
ENSMUSG00000032621	Srek1	0.632327	7.16012	128.812	1.33249e-14	2.27601e-13
ENSMUSG00000082286	Pisd-ps1	1.59038	2.55961	128.777	1.33846e-14	2.28447e-13
ENSMUSG00000024067	Dpy30	-0.614763	7.38202	128.748	1.34328e-14	2.29095e-13
ENSMUSG00000058126	Tpm3-rs7	-0.835849	5.85729	155.747	1.3492e-14	2.2993e-13
ENSMUSG00000053684	BC048403	-0.903287	4.50798	128.704	1.35096e-14	2.30054e-13
ENSMUSG00000006906	Stambp	1.08057	3.91422	128.597	1.36949e-14	2.33032e-13
ENSMUSG00000032078	Zpr1	-0.686088	5.80163	128.568	1.3746e-14	2.33724e-13
ENSMUSG00000026974	Zmynd19	-0.658319	6.06862	128.561	1.37578e-14	2.33747e-13
ENSMUSG00000055612	Cdca7	-0.576728	7.964	128.443	1.39672e-14	2.37125e-13
ENSMUSG00000019814	Ltv1	-0.690776	6.05947	128.342	1.41476e-14	2.40005e-13
ENSMUSG00000021771	Vdac2	-0.590711	8.1193	128.311	1.42032e-14	2.40765e-13
ENSMUSG00000074637	Sox2	-0.576109	8.61547	128.301	1.42228e-14	2.40832e-13
ENSMUSG00000003031	Cdkn1b	0.61647	6.47449	128.297	1.42286e-14	2.40832e-13
ENSMUSG00000030102	Itpr1	0.647999	7.24332	131.81	1.47182e-14	2.4893e-13
ENSMUSG00000024042	Sik1	0.589743	7.31796	127.966	1.48443e-14	2.50873e-13
ENSMUSG00000003863	Ppfia3	-1.3172	3.27198	127.947	1.48807e-14	2.51299e-13
ENSMUSG00000020758	Itgb4	0.874359	5.04413	133.539	1.51521e-14	2.55688e-13
ENSMUSG00000023827	Agpat4	0.699873	5.72487	127.797	1.51692e-14	2.55784e-13
ENSMUSG00000070544	Top1	-0.641289	7.40114	131.436	1.51912e-14	2.55963e-13
ENSMUSG00000024186	Rgs11	1.28756	3.38879	127.754	1.52534e-14	2.56817e-13
ENSMUSG00000055065	Ddx17	0.566794	9.61763	127.611	1.55359e-14	2.61377e-13
ENSMUSG00000022437	Samm50	-0.614843	7.40464	127.414	1.59326e-14	2.6785e-13
ENSMUSG00000002833	Hdgfl2	-0.62402	6.82112	127.348	1.60676e-14	2.69916e-13
ENSMUSG00000040118	Cacna2d1	1.43945	2.96369	127.321	1.61248e-14	2.70673e-13
ENSMUSG00000035236	Scai	0.811101	5.93551	152.318	1.61895e-14	2.71556e-13
ENSMUSG00000043923	Ccdc84	1.05081	4.17651	127.764	1.63909e-14	2.74728e-13
ENSMUSG00000020859	Spag9	0.603875	7.26073	127.159	1.6464e-14	2.75747e-13
ENSMUSG00000046687	Gm5424	-0.599197	7.28151	127.088	1.66155e-14	2.78076e-13
ENSMUSG00000079104	Prps1l3	-0.75514	5.13404	127.061	1.66723e-14	2.78819e-13
ENSMUSG00000026385	Dbi	-0.640912	6.72433	127.053	1.66901e-14	2.78907e-13
ENSMUSG00000062901	Klhl24	0.593382	6.8956	127.046	1.6704e-14	2.78932e-13
ENSMUSG00000004748	Mtfp1	-1.09871	3.7091	126.998	1.6809e-14	2.80475e-13
ENSMUSG00000041084	Ostc	-0.628655	6.88085	126.924	1.69681e-14	2.82919e-13
ENSMUSG00000002076	Hsf2bp	-0.612437	6.59493	126.897	1.70275e-14	2.83698e-13
ENSMUSG00000028478	Clta	-0.593771	7.61915	126.824	1.71885e-14	2.86169e-13
ENSMUSG00000005413	Hmox1	-0.7553	6.37928	147.391	1.72874e-14	2.87601e-13
ENSMUSG00000026113	Inpp4a	1.08457	3.9316	126.633	1.76179e-14	2.9288e-13
ENSMUSG00000032705	Exd2	0.651903	5.87094	126.618	1.76523e-14	2.93236e-13
ENSMUSG00000070003	Ssbp4	-0.62317	7.12745	126.4	1.8155e-14	3.01362e-13
ENSMUSG00000024754	Cemip2	-0.634876	6.16992	126.376	1.8211e-14	3.02067e-13
ENSMUSG00000030335	Mrpl51	-0.696548	5.62503	126.365	1.82375e-14	3.02284e-13
ENSMUSG00000026483	Niban1	-0.646751	6.12508	126.358	1.82533e-14	3.02322e-13
ENSMUSG00000025656	Arhgef9	2.04675	1.78375	126.27	1.84625e-14	3.0556e-13
ENSMUSG00000017929	B4galt5	0.597165	6.90739	126.251	1.8509e-14	3.06104e-13
ENSMUSG00000039879	Heca	0.724919	5.41079	126.108	1.88533e-14	3.11567e-13
ENSMUSG00000038762	Abcf1	-0.581742	7.73326	126.081	1.89192e-14	3.12425e-13
ENSMUSG00000118270	Gm17819	-1.56635	2.77197	125.82	1.95699e-14	3.22932e-13
ENSMUSG00000000804	Usp32	0.631801	6.52869	125.718	1.98317e-14	3.27011e-13
ENSMUSG00000030689	Ino80e	-0.615614	6.37952	125.526	2.03308e-14	3.34994e-13
ENSMUSG00000043639	Rbm20	1.27563	3.39292	125.512	2.03682e-14	3.35363e-13
ENSMUSG00000035890	Rnf126	-0.644734	6.39291	125.448	2.05381e-14	3.37913e-13
ENSMUSG00000039756	Dnttip2	-0.62984	7.02011	125.15	2.13498e-14	3.51009e-13
ENSMUSG00000056671	Prelid2	-0.671041	5.69403	125.129	2.14092e-14	3.51727e-13
ENSMUSG00000020246	Hcfc2	0.916618	4.42275	125.084	2.15325e-14	3.53494e-13
ENSMUSG00000060950	Trmt61a	-1.12309	3.74235	124.994	2.17885e-14	3.57433e-13
ENSMUSG00000028741	Mrto4	-0.682026	6.06068	124.95	2.19133e-14	3.59217e-13
ENSMUSG00000028677	Rnf220	-0.585772	7.10446	124.929	2.1972e-14	3.59916e-13
ENSMUSG00000117327	Gm6467	-0.880726	5.17143	137.962	2.21095e-14	3.61903e-13
ENSMUSG00000079259	Trim71	-0.567688	7.47682	124.833	2.22511e-14	3.63954e-13
ENSMUSG00000064264	Zfp428	-0.82861	4.87697	124.778	2.24089e-14	3.66267e-13
ENSMUSG00000002228	Ppm1j	-0.832516	4.70267	124.773	2.24252e-14	3.66267e-13
ENSMUSG00000024947	Men1	-0.705656	5.60663	124.704	2.26275e-14	3.69302e-13
ENSMUSG00000028797	Tmem234	-0.640301	5.97811	124.673	2.2719e-14	3.70526e-13
ENSMUSG00000101599	Gm20342	1.30073	3.14221	124.56	2.30553e-14	3.75736e-13
ENSMUSG00000040322	Slc25a24	1.76785	2.11815	124.336	2.37418e-14	3.86643e-13
ENSMUSG00000028189	Ctbs	1.03633	4.12221	124.293	2.38752e-14	3.88532e-13
ENSMUSG00000063804	Lin28b	0.852673	4.7525	124.278	2.39229e-14	3.89025e-13
ENSMUSG00000054727	1700013H16Rik	1.05386	3.99428	124.077	2.45615e-14	3.99121e-13
ENSMUSG00000012535	Tnpo3	-0.558862	8.21731	124.016	2.47586e-14	4.02031e-13
ENSMUSG00000022247	Brix1	-0.601397	7.29713	123.943	2.49956e-14	4.05584e-13
ENSMUSG00000035776	Cd99l2	1.13331	3.65751	123.771	2.55642e-14	4.1451e-13
ENSMUSG00000042121	Ssh1	-0.726936	5.25247	123.684	2.58595e-14	4.18995e-13
ENSMUSG00000072082	Ccnf	-0.578086	7.71931	123.649	2.5978e-14	4.2061e-13
ENSMUSG00000027346	Gpcpd1	1.01008	4.05803	123.637	2.60204e-14	4.20993e-13
ENSMUSG00000010054	Tusc2	-0.952241	4.25084	123.597	2.6155e-14	4.22864e-13
ENSMUSG00000055632	Hmcn2	0.904938	4.50538	123.513	2.64481e-14	4.27294e-13
ENSMUSG00000021072	Tmx1	0.590134	6.82158	123.482	2.65533e-14	4.28685e-13
ENSMUSG00000027215	Cd82	1.65505	2.41188	123.424	2.67574e-14	4.31668e-13
ENSMUSG00000035284	Vps13c	0.731951	6.59702	143.779	2.68677e-14	4.33135e-13
ENSMUSG00000029777	Gars	-0.606141	8.74122	126.625	2.69436e-14	4.34047e-13
ENSMUSG00000038375	Trp53inp2	-0.802584	4.86572	123.311	2.716e-14	4.37217e-13
ENSMUSG00000037999	Arap2	1.01031	4.73462	144.543	2.72167e-14	4.37623e-13
ENSMUSG00000054509	Parp4	0.980096	4.15139	123.293	2.72243e-14	4.37623e-13
ENSMUSG00000018476	Kdm6b	-0.719063	6.30043	135.308	2.81482e-14	4.52149e-13
ENSMUSG00000033845	Mrpl15	-0.580295	7.32102	122.997	2.8304e-14	4.54326e-13
ENSMUSG00000023961	Enpp4	0.855309	4.61296	122.968	2.84126e-14	4.55742e-13
ENSMUSG00000028587	Orc1	-0.602198	6.50287	122.923	2.85819e-14	4.5813e-13
ENSMUSG00000028833	Ncdn	-0.785135	5.00531	122.898	2.86785e-14	4.59349e-13
ENSMUSG00000056476	Med12l	0.919362	4.67347	126.076	2.89016e-14	4.62591e-13
ENSMUSG00000047649	Cd3eap	-0.87784	4.65347	122.828	2.89428e-14	4.62919e-13
ENSMUSG00000078502	Zfp268	0.914335	4.55253	122.767	2.91774e-14	4.66338e-13
ENSMUSG00000097970	Gm27028	3.81615	0.501282	122.756	2.92216e-14	4.66711e-13
ENSMUSG00000020400	Tnip1	-0.646853	6.14706	122.73	2.93211e-14	4.67967e-13
ENSMUSG00000020430	Pes1	-0.582676	7.82041	122.455	3.04058e-14	4.84933e-13
ENSMUSG00000057098	Ebf1	-1.43791	2.74018	122.431	3.05022e-14	4.86123e-13
ENSMUSG00000002658	Gtf2f1	-0.644204	7.08093	126.877	3.05568e-14	4.86647e-13
ENSMUSG00000063354	Slc39a4	-0.6774	6.40446	126.765	3.09871e-14	4.93148e-13
ENSMUSG00000029028	Lrrc47	-0.642539	6.13522	122.236	3.13003e-14	4.97779e-13
ENSMUSG00000034206	Polq	0.87331	5.23753	138.636	3.14859e-14	5.00375e-13
ENSMUSG00000027996	Sfrp2	1.09129	3.68121	122.115	3.18064e-14	5.05109e-13
ENSMUSG00000021816	Ppp3cb	0.584287	7.24555	122.076	3.19704e-14	5.07354e-13
ENSMUSG00000030612	Mrpl46	-0.888724	4.47997	122.038	3.21303e-14	5.09231e-13
ENSMUSG00000034932	Mrpl54	-0.723329	5.29064	122.037	3.21342e-14	5.09231e-13
ENSMUSG00000027714	Exosc9	-0.703189	5.71237	122.018	3.22159e-14	5.10164e-13
ENSMUSG00000018740	Slc25a35	-2.46462	1.42111	121.987	3.2349e-14	5.1151e-13
ENSMUSG00000106864	Gtf3c2	0.66665	5.8874	121.984	3.2363e-14	5.1151e-13
ENSMUSG00000086688	Gm11560	-0.698633	5.7687	121.982	3.23694e-14	5.1151e-13
ENSMUSG00000029910	Mad2l1	-0.596007	6.98048	121.958	3.24738e-14	5.12797e-13
ENSMUSG00000051316	Taf7	-0.590199	7.23062	121.888	3.2777e-14	5.1722e-13
ENSMUSG00000005718	Tfap4	0.653994	5.91204	121.872	3.28481e-14	5.1796e-13
ENSMUSG00000061062	Hdac1-ps	-0.60753	6.92516	121.867	3.28702e-14	5.1796e-13
ENSMUSG00000026662	Sephs1	-0.623068	6.05486	121.802	3.31531e-14	5.21824e-13
ENSMUSG00000020277	Pfkl	-0.651376	9.09787	138.064	3.3162e-14	5.21824e-13
ENSMUSG00000021832	Psmc6	-0.576843	8.03704	121.755	3.33629e-14	5.24616e-13
ENSMUSG00000028284	Map3k7	0.622371	6.44628	121.664	3.37684e-14	5.3062e-13
ENSMUSG00000113308	Gm48445	-1.10051	4.07369	126.659	3.41199e-14	5.35767e-13
ENSMUSG00000032400	Zwilch	0.555534	7.8435	121.516	3.44402e-14	5.40417e-13
ENSMUSG00000026249	Serpine2	0.856615	4.77755	121.469	3.46547e-14	5.43401e-13
ENSMUSG00000068141	Gm10232	-1.06824	3.90887	121.454	3.47218e-14	5.4377e-13
ENSMUSG00000027365	Trpm7	0.570378	8.09395	121.453	3.47268e-14	5.4377e-13
ENSMUSG00000001924	Uba1	-0.540406	9.27189	121.416	3.49021e-14	5.46133e-13
ENSMUSG00000037820	Tgm2	0.68294	5.52013	121.402	3.49638e-14	5.46715e-13
ENSMUSG00000037852	Cpe	1.00673	4.04274	121.371	3.5109e-14	5.48602e-13
ENSMUSG00000069011	Gm10254	-0.713545	5.34539	121.248	3.56896e-14	5.56799e-13
ENSMUSG00000020183	Cpm	2.43359	1.45537	121.244	3.57071e-14	5.56799e-13
ENSMUSG00000025019	Lcor	0.699857	5.57434	121.244	3.57082e-14	5.56799e-13
ENSMUSG00000001150	Mcm3ap	-0.575474	7.52531	121.133	3.62418e-14	5.64727e-13
ENSMUSG00000020590	Snx13	0.708656	5.7047	121.125	3.62819e-14	5.64958e-13
ENSMUSG00000054312	Mrps21	-0.896899	4.36682	121.084	3.64791e-14	5.67632e-13
ENSMUSG00000085438	Oip5os1	0.583933	7.55686	120.998	3.69018e-14	5.73812e-13
ENSMUSG00000019467	Arhgef25	-0.837867	4.83929	120.963	3.70706e-14	5.75672e-13
ENSMUSG00000030282	Cmas	-0.631701	5.9972	120.958	3.7096e-14	5.75672e-13
ENSMUSG00000001864	Aif1l	0.974734	4.07586	120.958	3.70986e-14	5.75672e-13
ENSMUSG00000029104	Htt	0.566194	7.22452	120.858	3.75944e-14	5.82916e-13
ENSMUSG00000025872	Thoc3	-0.623398	6.06638	120.854	3.76176e-14	5.82916e-13
ENSMUSG00000017764	Zswim1	-0.639245	6.18023	120.73	3.82432e-14	5.92201e-13
ENSMUSG00000011257	Pabpc4	-0.676376	7.10686	134.669	3.85712e-14	5.96867e-13
ENSMUSG00000027288	Zfp106	-0.564333	9.59062	120.633	3.87438e-14	5.99123e-13
ENSMUSG00000022019	Tdrd3	1.03038	3.85208	120.518	3.93469e-14	6.08029e-13
ENSMUSG00000027463	Slc52a3	1.65279	2.29548	120.5	3.94402e-14	6.0905e-13
ENSMUSG00000059182	Skap2	0.572535	7.12948	120.47	3.96007e-14	6.11107e-13
ENSMUSG00000040618	Pck2	-0.836474	5.61368	143.505	3.98315e-14	6.14245e-13
ENSMUSG00000027189	Trim44	0.655788	5.90355	120.406	3.99367e-14	6.15444e-13
ENSMUSG00000057286	2_St6galnac2	1.48748	2.71852	120.365	4.01581e-14	6.1843e-13
ENSMUSG00000049422	Chchd10	-0.846032	8.82875	197.819	4.03982e-14	6.21699e-13
ENSMUSG00000024378	Stard4	-0.656458	5.78234	120.198	4.10687e-14	6.31584e-13
ENSMUSG00000030200	Bcl2l14	-1.29721	3.11176	120.112	4.15426e-14	6.38433e-13
ENSMUSG00000029684	Wasl	0.642554	6.59155	120.901	4.20317e-14	6.45505e-13
ENSMUSG00000051890	Klhdc1	1.58309	2.43129	119.999	4.21779e-14	6.47307e-13
ENSMUSG00000024206	Rfx2	-0.612063	6.62857	119.977	4.23024e-14	6.48772e-13
ENSMUSG00000081451	Gm12734	-1.23487	3.32919	119.915	4.26609e-14	6.53823e-13
ENSMUSG00000021843	Ktn1	0.602926	7.00709	119.882	4.28467e-14	6.5622e-13
ENSMUSG00000003039	Fam32a	-0.6269	6.09325	119.844	4.30671e-14	6.59145e-13
ENSMUSG00000079215	Zfp664	-0.565396	7.07555	119.741	4.36691e-14	6.67901e-13
ENSMUSG00000100801	Gm15459	-0.743673	6.96877	150.49	4.41462e-14	6.744e-13
ENSMUSG00000108379	A730082K24Rik	2.99444	1.08363	122.759	4.41543e-14	6.744e-13
ENSMUSG00000022272	Myo10	-0.544288	8.32974	119.643	4.42495e-14	6.74861e-13
ENSMUSG00000023723	Mrps23	-0.678356	5.58372	119.639	4.42709e-14	6.74861e-13
ENSMUSG00000054808	Actn4	-0.541423	8.48968	119.638	4.4275e-14	6.74861e-13
ENSMUSG00000050197	Rhox13	1.78125	2.174	119.6	4.45027e-14	6.77596e-13
ENSMUSG00000025920	Stau2	0.888069	4.51875	119.598	4.45149e-14	6.77596e-13
ENSMUSG00000047501	Cldn4	-0.753836	6.12954	139.257	4.50862e-14	6.85825e-13
ENSMUSG00000029020	Mfn2	0.721247	5.19575	119.406	4.56828e-14	6.94428e-13
ENSMUSG00000046865	Fbl	-0.660824	5.84336	119.399	4.57256e-14	6.94607e-13
ENSMUSG00000024887	Asah2	2.23175	1.53389	119.314	4.62524e-14	7.02133e-13
ENSMUSG00000025609	Mkln1	0.567615	7.14591	119.232	4.67655e-14	7.09265e-13
ENSMUSG00000040289	Hey1	-1.75454	2.26047	119.229	4.67856e-14	7.09265e-13
ENSMUSG00000040093	Bmf	-0.844945	4.86638	119.192	4.70219e-14	7.12364e-13
ENSMUSG00000020775	Mrpl38	-0.618848	6.54011	119.178	4.71059e-14	7.12715e-13
ENSMUSG00000045394	Epcam	-0.578708	7.12523	119.178	4.71088e-14	7.12715e-13
ENSMUSG00000054469	Lclat1	0.955027	4.15562	119.157	4.72404e-14	7.14224e-13
ENSMUSG00000018678	Sp2	-0.637427	6.29415	118.95	4.85851e-14	7.34058e-13
ENSMUSG00000033826	Dnah8	0.979166	4.94424	146.384	4.87212e-14	7.35618e-13
ENSMUSG00000024735	Prpf19	-0.5762	7.46886	118.772	4.97665e-14	7.50893e-13
ENSMUSG00000021704	Mtx3	0.874897	4.40871	118.751	4.9908e-14	7.52521e-13
ENSMUSG00000037395	Rcor3	0.900677	4.59334	118.723	5.00941e-14	7.54819e-13
ENSMUSG00000073403	Gm10499	0.662125	5.73692	118.671	5.04517e-14	7.59695e-13
ENSMUSG00000032517	Mobp	1.082	3.88296	118.417	5.22138e-14	7.857e-13
ENSMUSG00000018326	Ywhab	-0.566326	7.47554	118.265	5.33068e-14	8.01609e-13
ENSMUSG00000097993	Ptprv	1.12223	3.61509	118.148	5.41592e-14	8.13879e-13
ENSMUSG00000114999	Gm7962	-0.855755	4.60147	118.106	5.44722e-14	8.18034e-13
ENSMUSG00000020577	Tspan13	-0.766306	5.45325	122.143	5.50089e-14	8.25539e-13
ENSMUSG00000103388	Gm37581	1.9058	2.04243	118.01	5.51877e-14	8.27667e-13
ENSMUSG00000003282	Plag1	0.878297	4.62314	117.875	5.62103e-14	8.4244e-13
ENSMUSG00000013766	Ly6g6e	-0.773068	5.00516	117.806	5.67389e-14	8.49792e-13
ENSMUSG00000023026	Dip2b	0.647404	5.87388	117.763	5.70703e-14	8.54184e-13
ENSMUSG00000036097	Slf2	0.599111	6.97199	117.727	5.73474e-14	8.57758e-13
ENSMUSG00000020170	Frs2	0.596934	6.64407	117.511	5.90618e-14	8.82228e-13
ENSMUSG00000026377	Nifk	-0.629973	6.07614	117.511	5.90623e-14	8.82228e-13
ENSMUSG00000045294	Insig1	-0.566426	7.64935	117.47	5.93927e-14	8.86571e-13
ENSMUSG00000032330	Cox7a2	-0.552708	7.55543	117.433	5.96958e-14	8.90502e-13
ENSMUSG00000001229	Dpp9	-0.731594	5.14718	117.418	5.98152e-14	8.91688e-13
ENSMUSG00000039048	Foxred1	-0.709218	5.47856	117.334	6.05086e-14	9.01425e-13
ENSMUSG00000022791	Tnk2	-0.608193	6.50641	117.328	6.05602e-14	9.01594e-13
ENSMUSG00000042712	Tceal9	-0.562544	7.31863	117.274	6.10045e-14	9.07017e-13
ENSMUSG00000040433	Zbtb38	0.681225	5.77214	117.274	6.10056e-14	9.07017e-13
ENSMUSG00000027615	Hps3	1.02991	3.86083	117.237	6.13143e-14	9.11002e-13
ENSMUSG00000103558	Gm38220	1.96746	1.85843	117.154	6.20171e-14	9.20832e-13
ENSMUSG00000022283	Pabpc1	-0.596814	11.5509	119.963	6.3494e-14	9.42136e-13
ENSMUSG00000006498	Ptbp1	-0.541	9.31575	116.929	6.39514e-14	9.48295e-13
ENSMUSG00000052135	Foxo6	-1.54002	2.57633	116.758	6.54681e-14	9.70141e-13
ENSMUSG00000068856	Sf3b4	-0.773761	4.92983	116.729	6.57301e-14	9.72744e-13
ENSMUSG00000037171	Nodal	-0.753962	5.03671	116.729	6.57306e-14	9.72744e-13
ENSMUSG00000066491	Cox6c2	-0.783954	5.16936	116.981	6.57777e-14	9.72797e-13
ENSMUSG00000031432	Prps1	-0.560538	7.56804	116.71	6.58976e-14	9.73926e-13
ENSMUSG00000032012	Nectin1	-0.806482	4.70039	116.639	6.65437e-14	9.82826e-13
ENSMUSG00000035934	Pknox2	-1.38934	3.03527	116.541	6.74472e-14	9.95514e-13
ENSMUSG00000023021	Cers5	0.586657	6.56681	116.466	6.81412e-14	1.00509e-12
ENSMUSG00000022906	Parp9	0.984828	4.09412	116.24	7.02882e-14	1.03608e-12
ENSMUSG00000064043	Trerf1	0.665138	5.55386	116.149	7.11728e-14	1.04843e-12
ENSMUSG00000055044	Pdlim1	-0.636176	6.35841	116.071	7.19489e-14	1.05916e-12
ENSMUSG00000030717	Nupr1	-1.41925	6.20739	339.805	7.27426e-14	1.07014e-12
ENSMUSG00000047260	Emc6	-0.685896	5.39634	115.94	7.32587e-14	1.07657e-12
ENSMUSG00000020326	Ccng1	0.538222	9.21272	115.938	7.32753e-14	1.07657e-12
ENSMUSG00000058355	Abce1	-0.556318	8.80103	115.801	7.46661e-14	1.09628e-12
ENSMUSG00000041360	Pum3	-0.579341	6.9408	115.736	7.53428e-14	1.10549e-12
ENSMUSG00000033904	Ccp110	0.59202	7.09062	115.726	7.54455e-14	1.10627e-12
ENSMUSG00000046447	Camk2n1	0.643404	6.2424	115.72	7.55141e-14	1.10655e-12
ENSMUSG00000005566	Trim28	-0.539783	9.63554	115.713	7.55831e-14	1.10684e-12
ENSMUSG00000063171	Rps4l	-0.643575	8.57824	132.693	7.62996e-14	1.1166e-12
ENSMUSG00000003283	Hck	-1.44399	2.62172	115.405	7.88657e-14	1.1534e-12
ENSMUSG00000020644	Id2	1.0271	3.90083	115.382	7.91166e-14	1.15631e-12
ENSMUSG00000047986	Palm3	-0.573204	7.22152	115.377	7.91739e-14	1.15639e-12
ENSMUSG00000040385	Ppp1ca	-0.546162	8.5484	115.321	7.97879e-14	1.1646e-12
ENSMUSG00000001403	Ube2c	-0.551692	7.64587	115.239	8.0693e-14	1.17704e-12
ENSMUSG00000021495	Fam193b	0.623811	7.07934	119.183	8.16736e-14	1.19057e-12
ENSMUSG00000036850	Mrpl41	-0.895043	4.44994	115.145	8.17476e-14	1.19088e-12
ENSMUSG00000005846	Rsl1d1	-0.545732	8.34632	115.05	8.28319e-14	1.20589e-12
ENSMUSG00000033916	Chmp2a	-0.624557	6.87612	117.797	8.45476e-14	1.23006e-12
ENSMUSG00000034675	Dbn1	-1.31377	3.08395	114.835	8.53466e-14	1.24088e-12
ENSMUSG00000013663	Pten	0.584302	6.75685	114.814	8.55955e-14	1.24369e-12
ENSMUSG00000053293	Pom121	-0.636024	6.87091	119.734	8.6423e-14	1.25411e-12
ENSMUSG00000038127	Ccdc50	0.608131	6.32067	114.744	8.64247e-14	1.25411e-12
ENSMUSG00000047547	Cltb	-0.675765	5.68227	114.659	8.74477e-14	1.26813e-12
ENSMUSG00000042632	Pla2g6	0.609206	6.40929	114.61	8.80517e-14	1.27606e-12
ENSMUSG00000038976	Ppp1r9b	-0.689047	5.43194	114.477	8.96916e-14	1.29899e-12
ENSMUSG00000037685	Atp8a1	0.747133	5.03108	114.467	8.98187e-14	1.29999e-12
ENSMUSG00000034640	Tiparp	0.632447	5.861	114.387	9.08152e-14	1.31356e-12
ENSMUSG00000001098	Kctd10	0.722546	5.89136	124.579	9.10857e-14	1.31649e-12
ENSMUSG00000021432	Slc35b3	1.09516	3.7616	114.362	9.11354e-14	1.31649e-12
ENSMUSG00000024462	Gabbr1	0.591745	7.22219	114.318	9.17015e-14	1.32381e-12
ENSMUSG00000106664	Gm17936	-1.0062	4.05696	114.31	9.18047e-14	1.32445e-12
ENSMUSG00000096768	Gm47283	1.4343	2.88176	114.253	9.25295e-14	1.33405e-12
ENSMUSG00000047409	Ctdspl	1.44824	2.75018	114.118	9.42921e-14	1.35858e-12
ENSMUSG00000029538	Srsf9	-0.587061	6.51007	114.084	9.47404e-14	1.36416e-12
ENSMUSG00000054309	Cpsf3	-0.561508	7.00774	114.055	9.51197e-14	1.36875e-12
ENSMUSG00000032135	Mcam	0.58737	8.12432	116.948	9.56015e-14	1.37479e-12
ENSMUSG00000032348	Gsta4	-0.556507	8.63313	113.943	9.6617e-14	1.3885e-12
ENSMUSG00000075229	Ccdc58	-0.573693	6.85824	113.931	9.67729e-14	1.38985e-12
ENSMUSG00000057113	Npm1	-0.564933	11.0384	113.919	9.69452e-14	1.39143e-12
ENSMUSG00000032017	Grik4	1.45683	2.59226	113.884	9.74109e-14	1.39722e-12
ENSMUSG00000022974	Paxbp1	0.605541	6.59093	113.856	9.77984e-14	1.40188e-12
ENSMUSG00000027603	Ggt7	2.0285	1.79923	113.648	1.00681e-13	1.44228e-12
ENSMUSG00000038677	Scube3	0.601861	6.27032	113.611	1.01206e-13	1.44886e-12
ENSMUSG00000020823	Sec14l1	0.537391	7.53725	113.463	1.03311e-13	1.47807e-12
ENSMUSG00000021457	Syk	0.627107	5.96383	113.45	1.03511e-13	1.47997e-12
ENSMUSG00000024921	Smarca2	1.42294	2.82275	113.436	1.03701e-13	1.48175e-12
ENSMUSG00000044751	Atp5pb-ps	-0.72574	5.49199	114.18	1.04487e-13	1.49203e-12
ENSMUSG00000027933	Ints3	0.556574	7.46248	113.376	1.04576e-13	1.49234e-12
ENSMUSG00000025937	Lactb2	-0.579899	7.35975	113.212	1.07012e-13	1.52541e-12
ENSMUSG00000035828	Pim3	-0.766482	6.6968	149.777	1.07029e-13	1.52541e-12
ENSMUSG00000018770	Atp5g3	-0.609816	8.07588	121.632	1.07761e-13	1.53485e-12
ENSMUSG00000035726	Supt16	-0.53467	8.73132	113.084	1.08944e-13	1.55072e-12
ENSMUSG00000029821	Gsdme	1.8926	1.86221	113.008	1.10115e-13	1.5664e-12
ENSMUSG00000020331	Hcn2	-0.91537	4.19601	112.92	1.11494e-13	1.585e-12
ENSMUSG00000024083	Pja2	0.591007	6.21764	112.874	1.12205e-13	1.5941e-12
ENSMUSG00000062198	2700097O09Rik	0.621384	6.25756	112.822	1.1303e-13	1.60479e-12
ENSMUSG00000097113	Gm19705	1.00988	3.74855	112.742	1.14313e-13	1.62198e-12
ENSMUSG00000026042	Col5a2	-0.935142	4.38518	113.042	1.17032e-13	1.65951e-12
ENSMUSG00000062580	Timm17a	-0.607676	5.98161	112.54	1.17598e-13	1.66648e-12
ENSMUSG00000031400	G6pdx	-0.623855	6.24539	112.503	1.18214e-13	1.67415e-12
ENSMUSG00000036636	Clcn7	0.70662	5.37099	112.493	1.18385e-13	1.67486e-12
ENSMUSG00000022429	Dmc1	0.662128	5.53759	112.491	1.18414e-13	1.67486e-12
ENSMUSG00000040771	Oard1	-0.583795	6.41293	112.481	1.18583e-13	1.67619e-12
ENSMUSG00000027199	Gatm	1.41247	3.0445	117.102	1.1885e-13	1.6789e-12
ENSMUSG00000026860	Sh3glb2	0.664183	5.61833	112.421	1.19586e-13	1.68824e-12
ENSMUSG00000037234	Hook3	1.13259	6.80785	263.925	1.20228e-13	1.69624e-12
ENSMUSG00000067722	BC003965	-0.832767	4.66398	112.326	1.2121e-13	1.70901e-12
ENSMUSG00000032898	Fbxo21	-0.613695	6.64852	112.285	1.21916e-13	1.71788e-12
ENSMUSG00000039252	Lgi2	1.19068	3.24917	112.271	1.22153e-13	1.72013e-12
ENSMUSG00000024841	Eif1ad	-0.665821	5.81696	112.259	1.22358e-13	1.72194e-12
ENSMUSG00000045664	Cdc42ep2	-1.53908	2.51066	112.161	1.24053e-13	1.7447e-12
ENSMUSG00000073676	Hspe1	-0.555161	7.53596	112.15	1.24248e-13	1.74634e-12
ENSMUSG00000031161	Hdac6	0.541512	8.15003	112.137	1.24483e-13	1.74778e-12
ENSMUSG00000043681	Fam25c	-1.14682	3.39785	112.135	1.24507e-13	1.74778e-12
ENSMUSG00000030313	Dennd5b	1.0131	3.86577	112.1	1.25135e-13	1.7555e-12
ENSMUSG00000048581	E130311K13Rik	1.19034	3.20176	112.07	1.2566e-13	1.76175e-12
ENSMUSG00000031751	Amfr	0.683258	5.64073	111.985	1.27189e-13	1.78208e-12
ENSMUSG00000034926	Dhcr24	-0.574438	7.04826	111.972	1.27415e-13	1.78413e-12
ENSMUSG00000020079	Supv3l1	-0.607044	5.95024	111.77	1.31097e-13	1.83454e-12
ENSMUSG00000014504	Srp19	-0.635045	5.83947	111.738	1.31693e-13	1.84173e-12
ENSMUSG00000022270	Retreg1	0.806177	4.67992	111.556	1.35138e-13	1.88872e-12
ENSMUSG00000025871	4833439L19Rik	-0.58141	6.66865	111.486	1.36477e-13	1.90625e-12
ENSMUSG00000028690	Mmachc	-0.757317	4.84802	111.405	1.38064e-13	1.92721e-12
ENSMUSG00000084786	Ubl5	-0.584605	6.44494	111.39	1.38358e-13	1.93011e-12
ENSMUSG00000035629	Rubcn	0.665956	5.44467	111.324	1.39656e-13	1.94701e-12
ENSMUSG00000028843	Sh3bgrl3	-0.633756	6.24084	111.299	1.40155e-13	1.95274e-12
ENSMUSG00000025558	Dock9	0.621696	6.12391	111.22	1.41728e-13	1.97343e-12
ENSMUSG00000021811	Dnajc9	-0.585969	6.43771	111.123	1.437e-13	1.99965e-12
ENSMUSG00000030180	Kdm5a	0.550147	7.31465	111.1	1.44169e-13	2.00492e-12
ENSMUSG00000024006	Stk38	0.559442	7.51714	110.967	1.4693e-13	2.04205e-12
ENSMUSG00000048897	Zfp710	-0.546219	7.3577	110.94	1.47482e-13	2.04845e-12
ENSMUSG00000027342	Pcna	-0.529536	8.22231	110.776	1.50966e-13	2.09554e-12
ENSMUSG00000026032	Ndufb3	-0.669857	5.50464	110.632	1.54096e-13	2.137e-12
ENSMUSG00000038872	Zfhx3	-0.823801	4.73393	110.63	1.54144e-13	2.137e-12
ENSMUSG00000024513	Mbd2	0.705918	5.28333	110.569	1.55487e-13	2.15429e-12
ENSMUSG00000004056	Akt2	0.609673	6.19149	110.522	1.56533e-13	2.16745e-12
ENSMUSG00000022503	Nubp1	-0.6216	5.91392	110.475	1.5759e-13	2.18073e-12
ENSMUSG00000025314	Ptprj	0.80784	4.64538	110.464	1.57836e-13	2.18278e-12
ENSMUSG00000019984	Med23	0.618791	5.95818	110.39	1.59502e-13	2.20445e-12
ENSMUSG00000068184	Ndufaf2	-0.930344	4.15834	110.361	1.60183e-13	2.21251e-12
ENSMUSG00000040688	Tbl3	-0.619009	6.19475	110.17	1.64603e-13	2.27215e-12
ENSMUSG00000053907	Mat2a	0.543581	7.78653	110.125	1.65677e-13	2.28557e-12
ENSMUSG00000027956	Tmem144	1.39349	2.80008	110.113	1.65947e-13	2.28788e-12
ENSMUSG00000083327	Vcp-rs	-0.541672	7.38056	110.026	1.68024e-13	2.31464e-12
ENSMUSG00000051396	Gm45902	1.02933	3.70012	110.023	1.68095e-13	2.31464e-12
ENSMUSG00000080875	Gm7332	-0.786273	4.70785	109.957	1.69706e-13	2.33539e-12
ENSMUSG00000029103	Lrpap1	-0.59019	6.2101	109.882	1.71519e-13	2.35889e-12
ENSMUSG00000032913	Lrig2	0.645566	5.61411	109.875	1.71692e-13	2.35982e-12
ENSMUSG00000016319	Slc25a5	-0.634423	8.59187	127.747	1.72145e-13	2.36458e-12
ENSMUSG00000038587	Akap12	-0.546965	10.0747	109.843	1.72491e-13	2.36789e-12
ENSMUSG00000034850	Tmem127	0.67769	5.34853	109.828	1.72862e-13	2.37153e-12
ENSMUSG00000018411	Mapt	-0.751953	4.91666	109.821	1.7304e-13	2.37199e-12
ENSMUSG00000024978	Gpam	0.724771	5.17577	109.815	1.73183e-13	2.37199e-12
ENSMUSG00000032349	Elovl5	-0.561255	6.62743	109.814	1.73214e-13	2.37199e-12
ENSMUSG00000026600	Soat1	0.650731	5.87815	109.755	1.74684e-13	2.39066e-12
ENSMUSG00000021810	Ecd	-0.614181	6.03929	109.715	1.7568e-13	2.40282e-12
ENSMUSG00000024002	Brd4	-0.573246	8.0855	111.832	1.78124e-13	2.43475e-12
ENSMUSG00000000563	Atp5pb	-0.527044	8.06218	109.609	1.78385e-13	2.43683e-12
ENSMUSG00000090086	AI480526	1.08859	3.56912	109.505	1.81058e-13	2.47185e-12
ENSMUSG00000011096	Akt1s1	-0.859297	4.50485	109.464	1.8213e-13	2.48496e-12
ENSMUSG00000105556	Gm43080	1.48121	3.0878	124.957	1.82936e-13	2.49444e-12
ENSMUSG00000060445	Sycp2	2.42128	1.48396	115.78	1.84659e-13	2.5164e-12
ENSMUSG00000038295	Atg9b	0.872652	4.43261	109.35	1.85134e-13	2.52096e-12
ENSMUSG00000025939	Ube2w	0.704082	5.12877	109.347	1.85219e-13	2.52096e-12
ENSMUSG00000030122	Ptms	-0.981316	7.61714	227.598	1.85894e-13	2.52861e-12
ENSMUSG00000017386	Traf4	-0.583895	6.57722	109.277	1.87089e-13	2.54332e-12
ENSMUSG00000110185	Igip	1.23394	3.04319	109.259	1.8758e-13	2.54845e-12
ENSMUSG00000027519	Rab22a	0.647972	5.61791	109.242	1.8803e-13	2.55301e-12
ENSMUSG00000027858	Tspan2	0.911561	4.14894	109.198	1.89218e-13	2.56578e-12
ENSMUSG00000027297	Ltk	1.79197	2.08509	109.196	1.89281e-13	2.56578e-12
ENSMUSG00000025504	Eps8l2	-0.724117	5.14406	109.192	1.89381e-13	2.56578e-12
ENSMUSG00000006392	Med8	-0.779429	4.96348	109.191	1.89429e-13	2.56578e-12
ENSMUSG00000022016	Akap11	0.6019	6.61305	109.051	1.93267e-13	2.61617e-12
ENSMUSG00000033863	Klf9	-0.577941	6.41847	109.036	1.93683e-13	2.62022e-12
ENSMUSG00000057193	Slc44a2	0.57106	6.66663	108.992	1.94936e-13	2.63456e-12
ENSMUSG00000028044	Cks1b	-0.638684	6.75829	116.92	1.94978e-13	2.63456e-12
ENSMUSG00000021715	Cwc27	-0.640127	6.05433	108.916	1.97063e-13	2.65979e-12
ENSMUSG00000042138	Msantd2	0.643553	5.68771	108.916	1.97083e-13	2.65979e-12
ENSMUSG00000027804	Ppid	-0.679803	7.68438	135.646	2.0046e-13	2.7028e-12
ENSMUSG00000020935	Dcakd	-0.553405	6.95431	108.796	2.00511e-13	2.7028e-12
ENSMUSG00000030772	Dkk3	0.868583	4.36505	108.732	2.02366e-13	2.72615e-12
ENSMUSG00000026289	Atg16l1	0.611541	5.9493	108.709	2.03035e-13	2.73353e-12
ENSMUSG00000037573	Tob1	-0.589913	6.43372	108.552	2.07701e-13	2.79466e-12
ENSMUSG00000039987	Phtf2	0.590717	6.19847	108.491	2.09542e-13	2.81773e-12
ENSMUSG00000040022	Rab11fip2	1.23275	3.25447	108.461	2.10444e-13	2.82816e-12
ENSMUSG00000020486	Septin4	1.66335	2.12006	108.421	2.11685e-13	2.84314e-12
ENSMUSG00000036712	Cyld	0.709403	5.15055	108.391	2.12577e-13	2.8534e-12
ENSMUSG00000031303	Map3k15	1.29607	2.8459	108.333	2.14388e-13	2.87599e-12
ENSMUSG00000015605	Srf	-0.773327	5.02123	108.316	2.1491e-13	2.88127e-12
ENSMUSG00000031158	Timm17b	-0.671519	5.50441	108.306	2.15212e-13	2.88358e-12
ENSMUSG00000007659	Bcl2l1	-0.712037	5.10482	108.269	2.16388e-13	2.89761e-12
ENSMUSG00000024824	Rad9a	-0.664312	5.79074	108.136	2.20595e-13	2.95217e-12
ENSMUSG00000065990	Aurkaip1	-0.608005	6.29883	108.081	2.22358e-13	2.97399e-12
ENSMUSG00000026914	Psmd14	-0.559895	6.91721	108.024	2.24192e-13	2.99573e-12
ENSMUSG00000042535	Gtpbp1	-0.580607	6.56569	108.022	2.24251e-13	2.99573e-12
ENSMUSG00000029283	Cdc7	0.711262	7.03834	137.354	2.27532e-13	3.03774e-12
ENSMUSG00000023224	Serping1	0.739344	4.88033	107.917	2.27699e-13	3.03815e-12
ENSMUSG00000040616	Tmem51	-0.760607	4.77465	107.913	2.27844e-13	3.03828e-12
ENSMUSG00000030649	Anapc15	-0.598664	5.97752	107.82	2.30946e-13	3.07782e-12
ENSMUSG00000039131	Gipc2	0.945781	4.04027	107.731	2.33924e-13	3.11565e-12
ENSMUSG00000068922	Msto1	-0.609887	6.0798	107.713	2.34538e-13	3.12196e-12
ENSMUSG00000015748	Prpf3	-0.589545	6.62445	107.646	2.36841e-13	3.15074e-12
ENSMUSG00000028072	Ntrk1	2.0151	1.50533	107.527	2.4098e-13	3.2039e-12
ENSMUSG00000030641	Ddias	0.565981	6.41934	107.482	2.42574e-13	3.22318e-12
ENSMUSG00000000782	Tcf7	-0.606683	6.50365	107.422	2.44675e-13	3.24917e-12
ENSMUSG00000036333	Kidins220	0.643543	5.89117	107.375	2.46366e-13	3.26968e-12
ENSMUSG00000043770	Gm12481	-0.752549	5.14689	107.362	2.46844e-13	3.27409e-12
ENSMUSG00000048911	Rnf24	0.965891	4.05061	107.246	2.5106e-13	3.32804e-12
ENSMUSG00000051378	Kif18b	-0.585846	6.35505	107.166	2.53979e-13	3.36473e-12
ENSMUSG00000026349	Ccnt2	0.539015	8.25805	107.158	2.54305e-13	3.36545e-12
ENSMUSG00000076361	Mir182	8.15606	-0.305981	111.17	2.54334e-13	3.36545e-12
ENSMUSG00000082272	Gm11675	-0.905779	4.17862	107.04	2.58721e-13	3.42148e-12
ENSMUSG00000022489	Pde1b	-1.12461	3.61905	107.432	2.60114e-13	3.43786e-12
ENSMUSG00000074221	Zfp568	-0.559355	7.48746	106.946	2.62295e-13	3.46464e-12
ENSMUSG00000064061	Dzip3	0.660282	5.90131	109.457	2.64446e-13	3.491e-12
ENSMUSG00000022972	Cfap298	-0.659698	5.34608	106.838	2.66442e-13	3.51527e-12
ENSMUSG00000003072	Atp5d	-0.538043	7.85734	106.831	2.66709e-13	3.51672e-12
ENSMUSG00000009566	Fpgs	-0.56059	6.61342	106.796	2.68099e-13	3.53297e-12
ENSMUSG00000034875	Nudt19	-0.752633	4.79897	106.714	2.7133e-13	3.57344e-12
ENSMUSG00000004264	Phb2	-0.550974	8.02131	106.657	2.73598e-13	3.6012e-12
ENSMUSG00000040943	Tet2	0.763119	6.70353	146.49	2.78393e-13	3.66215e-12
ENSMUSG00000020142	Slc1a4	-0.701093	5.09907	106.448	2.82097e-13	3.7087e-12
ENSMUSG00000029004	Kmt2e	0.654298	6.19925	112.522	2.84152e-13	3.73352e-12
ENSMUSG00000001995	Sipa1l2	-0.569675	6.65519	106.377	2.85067e-13	3.74335e-12
ENSMUSG00000006728	Cdk4	-0.53768	8.79126	106.318	2.87512e-13	3.77323e-12
ENSMUSG00000041548	Hspb8	-0.551967	7.24288	106.275	2.89364e-13	3.79531e-12
ENSMUSG00000039031	Arhgap18	1.33459	2.82682	106.262	2.89918e-13	3.80036e-12
ENSMUSG00000057561	Eif1a	-0.525392	7.63659	106.153	2.9456e-13	3.85895e-12
ENSMUSG00000000568	Hnrnpd	-0.561649	8.58723	108.627	2.97264e-13	3.89209e-12
ENSMUSG00000027884	Clcc1	0.615833	5.81719	106.063	2.98519e-13	3.90623e-12
ENSMUSG00000030428	Ttyh1	-1.02437	3.73331	105.995	3.01504e-13	3.94298e-12
ENSMUSG00000021140	Pcnx	0.607749	5.87489	105.891	3.06154e-13	4.00147e-12
ENSMUSG00000021614	Vcan	0.571282	6.77592	105.682	3.15724e-13	4.12354e-12
ENSMUSG00000029436	Mmp17	-0.69157	5.29406	105.679	3.15863e-13	4.12354e-12
ENSMUSG00000047635	2810006K23Rik	-1.01159	3.9188	105.665	3.16512e-13	4.12961e-12
ENSMUSG00000038503	Mesd	-0.567506	6.65143	105.634	3.17968e-13	4.14619e-12
ENSMUSG00000004567	Mcoln1	0.586568	6.26962	105.622	3.18518e-13	4.15093e-12
ENSMUSG00000033644	Piwil2	0.671984	5.30739	105.562	3.21352e-13	4.18374e-12
ENSMUSG00000021255	Esrrb	-0.510804	8.95307	105.559	3.21465e-13	4.18374e-12
ENSMUSG00000034154	Ino80	0.572563	6.39363	105.557	3.21596e-13	4.18374e-12
ENSMUSG00000029552	Tes	-0.840007	4.33845	105.474	3.25542e-13	4.23261e-12
ENSMUSG00000020431	Adcy1	-1.14384	3.29161	105.414	3.28429e-13	4.26767e-12
ENSMUSG00000026276	Septin2	1.14192	3.38144	105.379	3.30113e-13	4.28707e-12
ENSMUSG00000003420	Fcgrt	0.889158	4.33827	105.274	3.35282e-13	4.35166e-12
ENSMUSG00000009863	Sdhb	-0.550842	7.21394	105.21	3.38493e-13	4.39079e-12
ENSMUSG00000000088	Cox5a	-0.571601	8.16662	109.3	3.41242e-13	4.42389e-12
ENSMUSG00000031523	Dlc1	-0.551052	7.37515	105.062	3.45959e-13	4.48244e-12
ENSMUSG00000038845	Phb	-0.987859	4.02454	105.01	3.48628e-13	4.51442e-12
ENSMUSG00000023966	Rsph9	1.4549	2.47209	104.921	3.53251e-13	4.57163e-12
ENSMUSG00000063281	Zfp35	-0.899097	4.39994	105.348	3.55548e-13	4.5987e-12
ENSMUSG00000079469	Pigb	0.751172	5.23357	108.246	3.57378e-13	4.61969e-12
ENSMUSG00000003032	Klf4	-0.548798	6.55984	104.83	3.5804e-13	4.62559e-12
ENSMUSG00000032803	Cdv3	-0.51932	7.98791	104.813	3.58954e-13	4.63471e-12
ENSMUSG00000020325	Fstl3	0.860231	4.23099	104.805	3.59363e-13	4.63731e-12
ENSMUSG00000022562	Oplah	1.01034	4.00332	106.406	3.60451e-13	4.64856e-12
ENSMUSG00000047751	Utf1	-0.605169	6.14401	104.781	3.6065e-13	4.64856e-12
ENSMUSG00000004393	Ddx56	-0.61016	5.88435	104.769	3.61317e-13	4.65448e-12
ENSMUSG00000068079	Tcf15	-1.47749	2.50066	104.645	3.67999e-13	4.73783e-12
ENSMUSG00000020462	Cfap36	-0.7194	5.04963	104.618	3.69468e-13	4.75401e-12
ENSMUSG00000035694	Caps2	1.47179	2.46012	104.591	3.70995e-13	4.77091e-12
ENSMUSG00000107211	Gm5864	-0.886084	4.42782	104.622	3.7253e-13	4.7879e-12
ENSMUSG00000086904	Gm13404	1.75839	1.92494	104.535	3.74065e-13	4.80487e-12
ENSMUSG00000031657	Heatr3	-0.755801	4.99988	104.522	3.74771e-13	4.81098e-12
ENSMUSG00000052488	Cherp	-0.550159	7.09267	104.519	3.74971e-13	4.81098e-12
ENSMUSG00000003809	Gcdh	-0.571572	6.93071	104.511	3.7539e-13	4.8136e-12
ENSMUSG00000031358	Msl3	0.859157	4.22216	104.444	3.7914e-13	4.8589e-12
ENSMUSG00000039678	Tbc1d13	-0.521237	7.50792	104.413	3.80899e-13	4.87864e-12
ENSMUSG00000063535	Zfp773	0.720426	5.37365	106.803	3.855e-13	4.93475e-12
ENSMUSG00000021807	Rtraf	-0.552326	7.40544	104.075	4.00562e-13	5.12462e-12
ENSMUSG00000032268	Tmprss5	1.90276	1.6947	104.06	4.01476e-13	5.13338e-12
ENSMUSG00000022325	Pop1	-0.630898	5.5968	103.987	4.05863e-13	5.18651e-12
ENSMUSG00000020634	Ubxn2a	-0.666487	6.11451	112.643	4.0833e-13	5.21507e-12
ENSMUSG00000074272	Ceacam1	1.43209	2.60446	103.9	4.11124e-13	5.24775e-12
ENSMUSG00000001383	Zmat2	-0.684417	6.70873	125.015	4.16266e-13	5.31036e-12
ENSMUSG00000032263	Bckdhb	-0.696095	5.1193	103.801	4.17245e-13	5.31982e-12
ENSMUSG00000030096	Slc6a6	-0.529712	7.69249	103.788	4.18082e-13	5.32745e-12
ENSMUSG00000001674	Ddx18	-0.617735	5.67921	103.624	4.28406e-13	5.45558e-12
ENSMUSG00000064302	Clasp1	0.562646	6.58897	103.621	4.28624e-13	5.45558e-12
ENSMUSG00000113996	Gm48455	-0.876219	4.34462	103.548	4.33354e-13	5.51264e-12
ENSMUSG00000078584	AU022252	-0.660337	5.40687	103.529	4.34543e-13	5.52462e-12
ENSMUSG00000003062	Stard3nl	0.622912	5.95053	103.391	4.43601e-13	5.63657e-12
ENSMUSG00000017478	Zc3h18	-0.564278	6.61942	103.387	4.43887e-13	5.63702e-12
ENSMUSG00000013076	Amotl1	0.583194	6.15891	103.36	4.45648e-13	5.65617e-12
ENSMUSG00000022678	Nde1	-0.568608	6.22778	103.306	4.49269e-13	5.69888e-12
ENSMUSG00000037096	Gm9762	-0.730623	4.99639	103.294	4.50105e-13	5.70626e-12
ENSMUSG00000018433	Nol11	-0.589999	6.52856	103.266	4.51998e-13	5.72701e-12
ENSMUSG00000070319	Eif3g	-0.522309	7.62767	103.248	4.5321e-13	5.73912e-12
ENSMUSG00000038299	Wdr36	-0.531877	7.23914	103.242	4.53604e-13	5.74086e-12
ENSMUSG00000041057	Wdr43	-0.549543	7.7024	103.174	4.5829e-13	5.79657e-12
ENSMUSG00000022641	Bbx	0.570693	6.30428	103.17	4.58524e-13	5.79657e-12
ENSMUSG00000030691	Fchsd2	0.625114	5.66807	103.15	4.59897e-13	5.81064e-12
ENSMUSG00000028488	Sh3gl2	0.660917	5.45403	103.117	4.62185e-13	5.83626e-12
ENSMUSG00000029471	Camkk2	0.630084	5.73177	103.102	4.63241e-13	5.84629e-12
ENSMUSG00000027366	Sppl2a	0.652288	5.38502	103.08	4.64746e-13	5.86199e-12
ENSMUSG00000072407	Gm6419	-0.910181	4.23532	103.064	4.65872e-13	5.87288e-12
ENSMUSG00000031729	Ist1	0.53674	7.11379	103.029	4.68332e-13	5.90057e-12
ENSMUSG00000054662	Ano9	0.593655	5.96354	103.011	4.69624e-13	5.91351e-12
ENSMUSG00000036155	Mgat5	0.716257	5.06	102.983	4.71555e-13	5.93449e-12
ENSMUSG00000032405	Pias1	0.568929	6.24777	102.946	4.74185e-13	5.96423e-12
ENSMUSG00000038611	Phrf1	-0.551619	6.95544	102.76	4.87617e-13	6.12973e-12
ENSMUSG00000022178	Ajuba	-0.583677	6.0123	102.713	4.91108e-13	6.17015e-12
ENSMUSG00000036748	Cuedc2	-0.614454	5.96985	102.649	4.95825e-13	6.22592e-12
ENSMUSG00000031976	Urb2	-0.538899	6.8618	102.559	5.0258e-13	6.3072e-12
ENSMUSG00000009585	Apobec3	-0.52064	7.53926	102.54	5.04075e-13	6.32241e-12
ENSMUSG00000085148	Mir22hg	1.68064	2.11564	102.442	5.11523e-13	6.41223e-12
ENSMUSG00000022174	Dad1	-0.617741	5.85424	102.411	5.13909e-13	6.43854e-12
ENSMUSG00000022370	Mrpl13	-0.588037	5.97061	102.335	5.19877e-13	6.50966e-12
ENSMUSG00000112550	Gm6627	-0.693559	5.07836	102.27	5.25002e-13	6.57016e-12
ENSMUSG00000025427	Rnf165	-0.796297	4.55235	102.199	5.30598e-13	6.63648e-12
ENSMUSG00000022774	Ncbp2	-0.577206	6.17869	102.163	5.3356e-13	6.6698e-12
ENSMUSG00000040350	Trim7	1.26962	2.92992	102.151	5.34496e-13	6.67777e-12
ENSMUSG00000029370	Rassf6	1.39892	2.48486	102.104	5.3827e-13	6.72116e-12
ENSMUSG00000028948	Nol9	-0.543737	6.62839	102.082	5.4012e-13	6.7405e-12
ENSMUSG00000063787	Chchd1	-0.57955	6.26519	102.048	5.42851e-13	6.77081e-12
ENSMUSG00000026604	Ptpn14	0.555614	6.41079	101.992	5.47465e-13	6.82456e-12
ENSMUSG00000041164	Zmiz2	-0.539221	6.95208	101.967	5.49587e-13	6.8472e-12
ENSMUSG00000004798	Ulk2	0.934638	3.97581	101.95	5.50924e-13	6.85991e-12
ENSMUSG00000004100	Ppan	-0.538104	6.85484	101.947	5.51221e-13	6.85991e-12
ENSMUSG00000074199	Krtdap	2.79002	0.81128	101.936	5.52128e-13	6.86738e-12
ENSMUSG00000071984	Fndc1	1.63767	2.01897	101.916	5.5377e-13	6.87825e-12
ENSMUSG00000107035	Ybx1-ps2	-1.02774	4.17143	112.921	5.539e-13	6.87825e-12
ENSMUSG00000113651	Gm4900	-0.638386	5.47729	101.915	5.53924e-13	6.87825e-12
ENSMUSG00000017831	Rab5a	-0.578883	6.08543	101.862	5.58383e-13	6.92978e-12
ENSMUSG00000024170	Telo2	0.755328	4.76991	101.775	5.65774e-13	7.01761e-12
ENSMUSG00000031672	Got2	-0.57214	7.16968	103.223	5.67959e-13	7.0386e-12
ENSMUSG00000035048	Anapc13	-0.710094	5.09026	101.748	5.68096e-13	7.0386e-12
ENSMUSG00000029480	Dhx37	-0.679994	5.22617	101.736	5.69081e-13	7.0469e-12
ENSMUSG00000006589	Aprt	-0.541013	7.319	101.728	5.69783e-13	7.0517e-12
ENSMUSG00000019738	Polr2i	-0.69069	5.19119	101.707	5.71601e-13	7.07029e-12
ENSMUSG00000030662	Ipo5	-0.500659	9.53509	101.672	5.74645e-13	7.10401e-12
ENSMUSG00000034616	Ssh3	1.21461	3.13971	101.664	5.75311e-13	7.10597e-12
ENSMUSG00000031996	Aplp2	-0.499715	8.39396	101.663	5.75439e-13	7.10597e-12
ENSMUSG00000022297	Fzd6	1.31299	2.74757	101.604	5.806e-13	7.16576e-12
ENSMUSG00000035437	Rabgap1	0.528399	6.84309	101.532	5.86937e-13	7.23997e-12
ENSMUSG00000004018	Fancl	-0.779133	4.85415	101.423	5.96723e-13	7.35662e-12
ENSMUSG00000034573	Ptpn13	-1.03738	3.52525	101.369	6.01638e-13	7.41313e-12
ENSMUSG00000029516	Cit	0.563498	6.90106	101.347	6.03662e-13	7.43398e-12
ENSMUSG00000089832	Shkbp1	-0.741318	4.88598	101.327	6.05486e-13	7.45234e-12
ENSMUSG00000040865	Ino80d	0.814116	6.57908	154.9	6.1711e-13	7.59124e-12
ENSMUSG00000033955	Tnks1bp1	-0.755257	4.80907	101.156	6.21419e-13	7.64003e-12
ENSMUSG00000002985	Apoe	-0.515542	9.58234	101.136	6.23351e-13	7.65958e-12
ENSMUSG00000031488	Rab11fip1	0.582635	5.90945	101.129	6.23928e-13	7.66247e-12
ENSMUSG00000018669	Cdk5rap3	-0.556877	6.66916	101.125	6.24329e-13	7.66318e-12
ENSMUSG00000021823	Vcl	-0.536767	6.95878	101.097	6.27047e-13	7.69233e-12
ENSMUSG00000041112	Elmo1	0.78008	4.56787	101.089	6.27797e-13	7.69731e-12
ENSMUSG00000023039	Krt7	-0.914111	4.22533	101.06	6.30509e-13	7.72632e-12
ENSMUSG00000029038	Ssu72	-0.549432	6.58136	100.92	6.44123e-13	7.88883e-12
ENSMUSG00000041168	Lonp1	-0.523191	7.95902	100.895	6.46551e-13	7.91424e-12
ENSMUSG00000042742	Bmt2	0.676455	5.48106	100.779	6.58152e-13	8.05183e-12
ENSMUSG00000017291	Taok1	0.579482	7.11273	103.564	6.80828e-13	8.32363e-12
ENSMUSG00000010830	Kdelr3	-1.04283	5.65705	184.255	6.81112e-13	8.32363e-12
ENSMUSG00000022427	Tomm22	-0.549375	6.6658	100.533	6.83241e-13	8.34508e-12
ENSMUSG00000021840	Mapk1ip1l	-0.530474	7.31216	100.523	6.84282e-13	8.35324e-12
ENSMUSG00000020534	Shmt1	-0.534592	6.78959	100.514	6.85206e-13	8.35996e-12
ENSMUSG00000033722	BC034090	1.34316	2.88531	100.953	6.8899e-13	8.40155e-12
ENSMUSG00000046876	Atxn1	1.56091	2.153	100.408	6.96432e-13	8.48767e-12
ENSMUSG00000003623	Crot	0.572745	6.17474	100.344	7.03299e-13	8.5667e-12
ENSMUSG00000019820	Utrn	0.530185	7.83405	100.265	7.11815e-13	8.66571e-12
ENSMUSG00000072235	Tuba1a	-0.628821	5.78044	100.259	7.12535e-13	8.66976e-12
ENSMUSG00000061175	Fnip2	0.564423	6.24519	100.193	7.19659e-13	8.75168e-12
ENSMUSG00000011256	Adam19	0.525157	7.01026	100.081	7.32204e-13	8.8994e-12
ENSMUSG00000005674	Tomm40l	-0.892151	4.2541	100.067	7.33695e-13	8.91268e-12
ENSMUSG00000046516	Cox17	0.721329	4.97311	100.064	7.34111e-13	8.9129e-12
ENSMUSG00000032187	Smarca4	-0.500281	8.51938	100.025	7.38417e-13	8.96031e-12
ENSMUSG00000020091	Eif4ebp2	-0.492453	8.44879	99.8707	7.56139e-13	9.17038e-12
ENSMUSG00000025374	Nabp2	-0.68177	5.61779	103.414	7.68658e-13	9.31716e-12
ENSMUSG00000037847	Nmrk1	0.686919	5.14781	99.7326	7.72325e-13	9.35654e-12
ENSMUSG00000067336	Bmpr2	0.588413	5.97916	99.7228	7.73495e-13	9.36565e-12
ENSMUSG00000026634	Angel2	0.637104	5.54042	99.6917	7.77197e-13	9.40053e-12
ENSMUSG00000024975	Pdcd4	0.651034	5.671	99.6915	7.77216e-13	9.40053e-12
ENSMUSG00000030802	Bckdk	-0.636942	5.47354	99.6728	7.79455e-13	9.42252e-12
ENSMUSG00000032643	Fhl3	-1.42885	2.45075	99.6292	7.84694e-13	9.48073e-12
ENSMUSG00000035637	Grhpr	-0.61041	5.82972	99.568	7.92109e-13	9.56516e-12
ENSMUSG00000061479	Snrpa	-0.537897	7.71948	99.5453	7.94875e-13	9.59338e-12
ENSMUSG00000048878	Hexim1	-0.648867	5.40499	99.5401	7.95508e-13	9.59584e-12
ENSMUSG00000025204	Ndufb8	-0.559687	6.72222	99.4927	8.01332e-13	9.66089e-12
ENSMUSG00000028199	Cryz	0.593155	6.0271	99.4432	8.07449e-13	9.72939e-12
ENSMUSG00000044712	Slc38a6	0.971366	3.70016	99.4377	8.08136e-13	9.73243e-12
ENSMUSG00000042675	Ypel3	0.695659	4.9302	99.3451	8.19736e-13	9.86682e-12
ENSMUSG00000039936	Pik3cd	0.710814	4.96869	99.2395	8.33176e-13	1.00232e-11
ENSMUSG00000034312	Iqsec1	-0.611948	5.68068	99.1936	8.39085e-13	1.00889e-11
ENSMUSG00000063334	Krr1	-0.550952	6.39759	99.1827	8.40494e-13	1.01004e-11
ENSMUSG00000040006	Ginm1	0.715126	5.01182	99.171	8.42012e-13	1.01132e-11
ENSMUSG00000019158	Tmem160	-0.905457	4.16201	99.0963	8.51763e-13	1.02248e-11
ENSMUSG00000031967	Afg3l1	-0.572735	6.74206	99.0758	8.54454e-13	1.02516e-11
ENSMUSG00000058656	Samd12	1.49774	2.27581	99.019	8.61975e-13	1.03321e-11
ENSMUSG00000021585	Cast	0.606145	5.86443	99.0182	8.62085e-13	1.03321e-11
ENSMUSG00000022575	Gsdmd	1.07543	3.49852	99.0124	8.62855e-13	1.03358e-11
ENSMUSG00000031799	Tpm4	-0.512047	7.52637	98.9798	8.67211e-13	1.03824e-11
ENSMUSG00000042523	Dnal1	0.77398	4.56045	98.9457	8.71781e-13	1.04315e-11
ENSMUSG00000043889	Gm8399	1.39598	3.46876	129.059	8.72456e-13	1.0434e-11
ENSMUSG00000049971	Glt1d1	-0.60096	5.63334	98.764	8.96601e-13	1.07171e-11
ENSMUSG00000047844	Bex4	-0.747964	4.97476	98.7341	9.00748e-13	1.07609e-11
ENSMUSG00000026270	Capn10	-0.733417	5.02678	98.7168	9.03171e-13	1.07841e-11
ENSMUSG00000022843	Clcn2	0.656312	5.31746	98.6925	9.06571e-13	1.08189e-11
ENSMUSG00000017550	Atad5	0.535272	6.97677	98.688	9.07197e-13	1.08206e-11
ENSMUSG00000004044	Cavin1	-0.660366	5.24906	98.6582	9.11382e-13	1.08625e-11
ENSMUSG00000024301	Kifc5b	0.56811	6.10578	98.6554	9.11786e-13	1.08625e-11
ENSMUSG00000046794	Ppp1r3b	-1.0056	3.81942	98.6514	9.12351e-13	1.08625e-11
ENSMUSG00000025876	Unc5a	-2.65594	0.90833	98.6492	9.12654e-13	1.08625e-11
ENSMUSG00000029217	Tec	1.24666	2.8219	98.6204	9.16739e-13	1.09053e-11
ENSMUSG00000029171	Pgm2	-0.557088	6.57507	98.6033	9.19163e-13	1.09256e-11
ENSMUSG00000023915	Tnfrsf21	0.757719	4.69225	98.6015	9.19419e-13	1.09256e-11
ENSMUSG00000032398	Snapc5	-0.948673	4.40627	109.694	9.25762e-13	1.09951e-11
ENSMUSG00000029524	Sirt4	0.92013	3.87078	98.4853	9.36106e-13	1.11121e-11
ENSMUSG00000041670	Rims1	1.491	2.29763	98.3774	9.5189e-13	1.12935e-11
ENSMUSG00000068706	Gm10250	-0.566527	6.24859	98.3158	9.61023e-13	1.13958e-11
ENSMUSG00000091421	Gm4202	-0.541701	6.74643	98.2049	9.77695e-13	1.15873e-11
ENSMUSG00000032607	Amt	-0.518512	7.16879	98.1718	9.82737e-13	1.16396e-11
ENSMUSG00000068220	Lgals1	-0.72804	5.706	113.63	9.83146e-13	1.16396e-11
ENSMUSG00000022817	Itgb5	0.605182	5.84385	98.1234	9.90148e-13	1.17163e-11
ENSMUSG00000042249	Grk3	0.858723	4.34161	98.1162	9.91246e-13	1.17219e-11
ENSMUSG00000113346	Eprn	-3.40761	1.27537	134.004	9.91669e-13	1.17219e-11
ENSMUSG00000063077	Kif1b	0.541723	7.07242	98.0865	9.9583e-13	1.17649e-11
ENSMUSG00000068267	Cenpb	-0.928682	3.9838	98.0547	1.00076e-12	1.18169e-11
ENSMUSG00000037270	4932438A13Rik	0.58759	7.0532	103.785	1.00539e-12	1.18653e-11
ENSMUSG00000048865	Arhgap30	-0.953236	3.87894	98.021	1.00602e-12	1.18664e-11
ENSMUSG00000021895	Arhgef3	0.851269	4.27041	98.0125	1.00735e-12	1.18759e-11
ENSMUSG00000050271	Prag1	-1.03964	3.47691	97.9641	1.01495e-12	1.19593e-11
ENSMUSG00000022671	Mzt2	-0.979539	3.69677	97.8436	1.03415e-12	1.2179e-11
ENSMUSG00000021218	Gdi2	-0.490077	9.23174	97.8344	1.03563e-12	1.219e-11
ENSMUSG00000099689	Zfp383	0.615086	5.57566	97.7372	1.05142e-12	1.23693e-11
ENSMUSG00000039318	Rab3gap2	0.567141	6.19642	97.6521	1.06545e-12	1.25279e-11
ENSMUSG00000030602	Pak4	-0.521583	7.46742	97.6426	1.06702e-12	1.25398e-11
ENSMUSG00000105632	Gm43272	2.15506	2.02848	121.719	1.07631e-12	1.26422e-11
ENSMUSG00000073771	Btbd19	0.600956	5.76466	97.4811	1.09424e-12	1.28461e-11
ENSMUSG00000038014	Fam120a	0.487419	8.44525	97.4775	1.09485e-12	1.28465e-11
ENSMUSG00000021236	Entpd5	0.663631	5.12709	97.4588	1.09805e-12	1.28774e-11
ENSMUSG00000028410	Dnaja1	-0.646293	5.62904	97.4299	1.10301e-12	1.29287e-11
ENSMUSG00000025237	Parp6	0.800864	4.37966	97.4149	1.1056e-12	1.29493e-11
ENSMUSG00000038000	Acd	-0.733186	4.73044	97.4111	1.10625e-12	1.29493e-11
ENSMUSG00000024078	Ttc27	-0.585865	6.03396	97.4096	1.10651e-12	1.29493e-11
ENSMUSG00000021670	Hmgcr	-0.504681	7.3709	97.3253	1.12117e-12	1.31141e-11
ENSMUSG00000073557	Ppp1r12b	0.776375	4.47936	97.2936	1.12673e-12	1.31723e-11
ENSMUSG00000020803	Txndc17	-0.562154	6.36397	97.2435	1.13558e-12	1.32624e-11
ENSMUSG00000042726	Trafd1	0.735982	4.76193	97.2433	1.13562e-12	1.32624e-11
ENSMUSG00000060681	Slc9a6	0.764039	4.71677	97.2328	1.13748e-12	1.32771e-11
ENSMUSG00000021948	Prkcd	0.639799	5.82595	99.5005	1.15226e-12	1.34426e-11
ENSMUSG00000019979	Apaf1	0.517242	7.03413	97.1137	1.15886e-12	1.35126e-11
ENSMUSG00000030302	Atp2b2	-0.896936	4.00297	97.0642	1.16788e-12	1.36106e-11
ENSMUSG00000058690	Ccser2	0.516005	6.93998	97.0574	1.16912e-12	1.3618e-11
ENSMUSG00000001467	Cyp51	-0.529883	7.23303	96.9687	1.18546e-12	1.38012e-11
ENSMUSG00000030738	Eif3c	-0.492893	9.07558	96.9146	1.19555e-12	1.39114e-11
ENSMUSG00000029247	Paics	-0.487584	9.8581	96.8138	1.21459e-12	1.41256e-11
ENSMUSG00000020840	Blmh	-0.543994	6.71128	96.7942	1.21831e-12	1.41615e-11
ENSMUSG00000032344	Cgas	1.56434	2.19948	96.7561	1.22561e-12	1.42389e-11
ENSMUSG00000024665	Fads2	-0.524009	6.78456	96.7451	1.22774e-12	1.42563e-11
ENSMUSG00000040462	Os9	0.643989	5.44956	96.6906	1.23828e-12	1.43712e-11
ENSMUSG00000033478	Fam160b1	0.539223	6.31939	96.6543	1.24534e-12	1.44457e-11
ENSMUSG00000038633	Degs1	-0.581042	6.00299	96.641	1.24794e-12	1.44683e-11
ENSMUSG00000024039	Cbs	-0.722227	4.86497	96.6219	1.2517e-12	1.45045e-11
ENSMUSG00000028970	Abcb1b	0.697263	4.99568	96.599	1.25621e-12	1.45491e-11
ENSMUSG00000057143	Trim12c	1.28769	2.75524	96.5743	1.26109e-12	1.45981e-11
ENSMUSG00000019997	Ccn2	-0.67319	5.43062	96.5928	1.26774e-12	1.46675e-11
ENSMUSG00000009995	Taz	0.755292	4.54749	96.5156	1.27277e-12	1.47181e-11
ENSMUSG00000026575	Nme7	-0.640658	5.44525	96.4942	1.27705e-12	1.47599e-11
ENSMUSG00000023018	Smarcd1	-0.509659	7.3733	96.4624	1.28345e-12	1.48213e-11
ENSMUSG00000031796	Cfap20	-0.529716	6.83364	96.4612	1.28368e-12	1.48213e-11
ENSMUSG00000039199	Zdhhc1	1.32872	2.60791	96.4244	1.29112e-12	1.48995e-11
ENSMUSG00000003923	Tfam	-0.533279	6.52953	96.4072	1.29462e-12	1.49322e-11
ENSMUSG00000031790	Mmp15	-0.925666	3.99641	96.4027	1.29554e-12	1.49351e-11
ENSMUSG00000063450	Syne2	1.37005	5.26044	235.726	1.29675e-12	1.49414e-11
ENSMUSG00000031347	Cetn2	-0.68214	5.07135	96.3047	1.31567e-12	1.51516e-11
ENSMUSG00000037740	Mrps26	-0.807342	4.41093	96.2671	1.32347e-12	1.52335e-11
ENSMUSG00000021178	Psmc1	-0.504661	7.6434	96.2521	1.32661e-12	1.52618e-11
ENSMUSG00000031453	Rasa3	-0.920535	3.84716	96.2431	1.32848e-12	1.52755e-11
ENSMUSG00000020654	Adcy3	0.71544	4.79699	96.1967	1.33822e-12	1.53795e-11
ENSMUSG00000022749	Tbc1d23	0.555698	6.03422	96.1608	1.34581e-12	1.54589e-11
ENSMUSG00000019478	Rab4a	-0.680741	5.06968	96.1505	1.34798e-12	1.54758e-11
ENSMUSG00000020863	Luc7l3	0.550642	7.86979	99.8228	1.35651e-12	1.55657e-11
ENSMUSG00000099032	Tcf24	1.1771	3.1134	96.085	1.36196e-12	1.56203e-11
ENSMUSG00000042507	Mideas	-0.535472	6.4351	96.0693	1.36535e-12	1.56512e-11
ENSMUSG00000064068	Mtx1	-0.614255	5.58584	96.0118	1.37777e-12	1.57855e-11
ENSMUSG00000059995	Atxn7l3	-0.586036	6.25034	95.9929	1.38188e-12	1.58245e-11
ENSMUSG00000047945	Marcksl1	-0.490181	8.39251	95.9604	1.38898e-12	1.58976e-11
ENSMUSG00000038126	Mphosph9	0.595082	5.74197	95.9515	1.39093e-12	1.59118e-11
ENSMUSG00000026617	Bpnt1	-0.594132	5.73361	95.9077	1.40059e-12	1.60141e-11
ENSMUSG00000022914	Brwd1	0.499943	8.23963	95.8712	1.40867e-12	1.60982e-11
ENSMUSG00000031924	Cyb5b	-0.515872	7.36094	95.8485	1.41373e-12	1.61373e-11
ENSMUSG00000058793	Cds2	0.502538	7.70365	95.8483	1.41377e-12	1.61373e-11
ENSMUSG00000020902	Ntn1	-1.26933	2.73613	95.8462	1.41425e-12	1.61373e-11
ENSMUSG00000051817	Sox12	-0.596003	5.94803	95.8325	1.41729e-12	1.61638e-11
ENSMUSG00000041134	Cyyr1	2.28272	1.07341	95.8256	1.41884e-12	1.61732e-11
ENSMUSG00000027566	Psma7	-0.531133	8.21315	96.9754	1.41958e-12	1.61734e-11
ENSMUSG00000040795	Iqcc	-0.879126	4.22452	95.8162	1.42096e-12	1.61809e-11
ENSMUSG00000042660	Wdr55	-0.741054	4.66952	95.8083	1.42272e-12	1.61927e-11
ENSMUSG00000029287	Tgfbr3	1.15198	3.28221	95.7523	1.43535e-12	1.63282e-11
ENSMUSG00000081272	Ap2m1-ps	-0.549731	6.25659	95.7146	1.44395e-12	1.64176e-11
ENSMUSG00000049504	Proser1	-0.685236	5.21164	95.6736	1.45332e-12	1.65158e-11
ENSMUSG00000021809	Nudt13	1.01701	3.70341	95.6251	1.46451e-12	1.66344e-11
ENSMUSG00000026499	Acbd3	0.560564	6.04811	95.619	1.46592e-12	1.6642e-11
ENSMUSG00000021276	Cinp	-0.586755	5.85922	95.5957	1.47133e-12	1.66949e-11
ENSMUSG00000057788	Ddx49	-0.750048	5.36312	107.304	1.47212e-12	1.66954e-11
ENSMUSG00000061374	Fiz1	-0.597836	5.86454	95.5768	1.47574e-12	1.6728e-11
ENSMUSG00000059409	Ppp2r5d	-0.548337	7.17945	95.8921	1.48107e-12	1.678e-11
ENSMUSG00000025860	Xiap	0.518942	6.79972	95.5276	1.48727e-12	1.68417e-11
ENSMUSG00000029034	Ints11	-0.557715	6.60077	95.4897	1.49622e-12	1.69345e-11
ENSMUSG00000053317	Sec61b	-0.827581	4.8589	105.573	1.49841e-12	1.69506e-11
ENSMUSG00000040034	Nup43	-0.547417	6.72913	95.4635	1.50243e-12	1.69876e-11
ENSMUSG00000103538	Olfr289-ps1	4.28106	-0.0756355	95.4538	1.50473e-12	1.7005e-11
ENSMUSG00000091625	Lsm5	-0.852301	4.25058	95.3884	1.52041e-12	1.71735e-11
ENSMUSG00000011267	Zfp296	-0.816984	4.37481	95.3817	1.52202e-12	1.71772e-11
ENSMUSG00000028020	Glrb	1.67042	1.95743	95.3806	1.52227e-12	1.71772e-11
ENSMUSG00000038668	Lpar1	-0.804373	4.4603	95.3762	1.52334e-12	1.71805e-11
ENSMUSG00000041852	Tcf20	-0.531866	7.48934	95.3667	1.52564e-12	1.71979e-11
ENSMUSG00000020583	Matn3	-1.55955	2.73972	109.189	1.53999e-12	1.73509e-11
ENSMUSG00000019470	Xab2	-0.508418	7.16295	95.2578	1.5522e-12	1.74796e-11
ENSMUSG00000008140	Emc10	-0.543143	7.22335	95.1528	1.57824e-12	1.7764e-11
ENSMUSG00000056492	Adgrf5	2.80411	0.630102	95.1437	1.58053e-12	1.77808e-11
ENSMUSG00000032867	Fbxw8	-0.546298	6.39546	95.139	1.58172e-12	1.77852e-11
ENSMUSG00000063531	Sema3e	2.80746	0.582448	95.1071	1.58973e-12	1.78588e-11
ENSMUSG00000022203	Efs	-0.676055	5.01619	95.1066	1.58986e-12	1.78588e-11
ENSMUSG00000083240	Gm13453	-0.987438	4.24519	107.213	1.61241e-12	1.8103e-11
ENSMUSG00000063524	Eno1	-0.91416	9.84942	201.697	1.63776e-12	1.83784e-11
ENSMUSG00000014959	Gorasp2	-0.679815	6.52001	117.159	1.64401e-12	1.84304e-11
ENSMUSG00000080935	Got2-ps1	-0.684058	5.27281	94.8956	1.64404e-12	1.84304e-11
ENSMUSG00000020681	Ace	1.04424	3.54235	94.8075	1.66723e-12	1.8681e-11
ENSMUSG00000031441	Atp11a	0.539533	6.46629	94.7725	1.67655e-12	1.8776e-11
[truncated: 20,378 more rows]
